# Supplementary material for: Is There an Association between Sleeping Patterns and Other Environmental Factors with Obesity and Blood Pressure in an Urban African Population?
Source: PLoS One. 2015 Oct 8;10(10):e0131081. doi: 10.1371/journal.pone.0131081 (PMC4598123; doi:10.1371/journal.pone.0131081)
Supplement: S1 Dataset — (XLSX) [file pone.0131081.s001.xlsx]

## Sheet: Data
VARIABLES	1	2	3	4	5	6	7	8	9	10	11	12	13	14	15	16	17	18	19	20	21	22	23	24	25	26	27	28	29	30	31	32	33	34	35
	50002334	84	0	1	1	15	0	3	1	1	1	2	0		20	30	6	0	1	100	3	0		0			0	174.33	113.33	95.89	111	156	124	131	1
	50002397	28	1	1	1	2	3	3	0	0	2	2	0		21	0	5	30	0		3	1	1	0			0	128.67	79	69.22	82	181	74	89	0
	50001751	50	0	1	1	50	3	3	1	0	0	2	0		22	0	5	0	0		3	1	2	0			1	201.33	92.33	98.22	86	161	108	124	0
	50001016	45	1	1	1	45	3			1		0	0		21	0	7	0	1	60	3	0		0			0	128.33	82.67	70.33	74	183	87	98	0
	50001077	30	1	1	1	3	3	3	1	1	2	2	0		21	0	4	0	1	130	3	1	2	0			1	136	83.67	73.56	63	185	79	100	0
	50001056	46	0	1	1	46	2	2	1	2	1	2	0		22	0	6	0	0		3	1	1	1	RUNNING	100	1	150.33	109.67	87	83	155	102	125	1
	50001232	24	1	1	1	24	4	3	1	1	1	2	0		22	0	9	0	0		3	0		0			1	163.33	88.67	84.33	71		81	98	0
	50001078	60	0	1	1	55	2	3	1	0	1	2	0		22	0	6	0	0		3	0		0			1	175	125	100.33	60	148	85	106	1
	50002333	30	1	1	1	27	3	1	0	0	0	0	1	10	22	0	5	0	1					0				127.67	85	70.89	60	167	68	85	0
	50001026	32	0	1	1	1	2	3	0	0	0	2	0		22	30	5	0	0		3	1	3	0			1	112.33	80.67	64.67	80	166	105	112	1
	50001842	57	1	2	1	57	1	3	1	1	1	2	1	2	21	0	8	0	0		3	1	2	0			1	154.67	97	84.22	43	167	87	89	0
	50002262	42	0	1	1	42	2	3	1	1	2	2	0		22	0	6	0	0		3	1	4	0			1	167.67	114.67	94.44	91	156	96	100	0
	50001895	59	0	1	1	37	2	3	0	1	1	2	0		23	0	7	0	0		3	0		0			0	130.33	86.33	72.22	63	157	90	130	0
	50002039	27	0	1	1	7	2	3	0	0	0	2	0		20	30	7	0	0		3	1	1	0			1	112.67	81	64.89	72	167	89	114	0
	50001029	21	0	1	1	21	3	3	2	2	2	2	1	2	21	0	9	30	0		3	1	1	0			1	127.67	85.33	71.33	49	161	69	101	0
	50001924	30	1	1	0		2	1	0	1	0	2	1	3	20	30	8	0	0		3	1	5	0			0	120.33	75.33	65.22	58	168	73	90	0
	50002300	35	1	1	0		0	3	2	2	2	2	0		21	0	5	0			3	0		0			1	116	76.67	64.56	62	163	78	90	0
	50001866	21	1	1	1	21	3	1	2	2	2	2	1	6	21	0	6	30	0		3	1	5	0			0	115.33	80.67	65.33	62	172	72	93	0
	50002275	23	0	1	1	4	2	3	0	0	2	2	0		21	0	6	0	0		3	1	2	0			1	115.33	70	62.11	65	169			0
	50002170	29	1	1	1	5	2	3	1	2	2	2	0		21	0	7	0	0		3	0		0			1	125.33	91	72.44	70	176	77	98	0
	50001752	45	0	1	1	34	3	3	1	2	2	2	0		22	0	6	0	0		3	1	4	0			1	140.33	104.33	81.89	107	160	113	140	0
	50001090	57	0	1	1	57	1	3	1	1	0	2	0		22	0	6	0	0		3	1	2	0			1	126.67	82.67	70.11	68	162	89	107	0
	50001054	46	1	1	1	16	3	1	1	0	0	2	0		21	0	4	0	1	30	3	1	4	0			1	114.67	87.67	67.78	78	166	78	97	0
	50001111	15	1	1	1	14	2	3	0	0	0	2	0		22	0	8	0	0		3	0		1	SOCCERT PLAYER	120	1	112.33	69	60.78	60	179	78	89	0
	50001122	74	0	1	1	74	1	3	1	1	0	2	0		19	0	8	30	0		3	1	1	0			0	126.33	79.67	68.67	41	157	57	86	1
	50001896	41	0	1	1	9	2	3	0	0	2	2	0		21	0	7	0	0		3	0		0			0	172.67	110.67	94.44	76	163	92	122	0
	50002093	62	0	1	1	30	1	3	0	1	1	0	0		24	0	6	0	0		3	1	1	0			1	136.33	82	73.11	71	156	76	100	0
	50001137	52	0	1	1	52			1	1	2	2	0		23	0	6	0	0		3	1	5	0			0	139.67	90.33	76.67	74	160	97	123	0
	500012087	76	0	1	1	76	1	3	2	2	1	1	0		21	0	6	0	1	60	3	0		0			0	112	71.33	61.11	75	155	93	109	1
	50001149	68	1	1	1	68	2	3	1	1	1	2	2	10	20	0	4	45	1	60	3	1	1	1	WALKING	500	1	162.33	102.67	88.67	106	192	120	111	0
	50002091	50	1	1	1	50	3	3	1	1	1	2	0		22	0	5	0	0		3	1	5	0			1	123.67	83.33	69.33	108	172	117	113	0
	50001750	39	0	1	1	5	3	3	1	0	1	1	0		21	0	8	30	1	120	3	0		0			1	223.67	145.33	123.33	110	170	120	111	0
	50001028	48	1	1	1	48	2	3	1	0	0	2	0		22	0	7	0	0		3	1	1	0			1	188	133.67	107.56	64	167	92	107	0
	50002331	45	1	1	1	14	2	1	1	1	1	2	2	8	23	0	5	0	0		3	1	5	1	ATHLETICS	160	1	173.33	116.33	96.89	69	166	89	103	0
	50001819	27	1	1	1	23	2	3	2	2	2	2	1	20	22	0	6	0	0		3	1		0			1	186.67	132.33	106.67	57	171	81	84	0
	50001789	31	0	1	1	2	1	3	2	2	1	2	0		22	0	8	0	1	10	3	1	5	0			0	159.33	100.67	86.67	77	162	96	120	0
	50001925	26	1	1	1	26	3	3	0	0	0	0	0											0			0	157	104	87	51	159	75	85	0
	50001020	34	1	1	1	10	2	3	2	2	2	2	0		21	0	4	0	0		3	1	5	0			1	174.67	100	91.89	58	172	85	93	1
	50001008	27	0	1	1	27	3		1			2	1	4	21	0	9	0	0		3	0		0			0	175.33	107.67	94.33	68	157	89	105	0
	50001010	63	0	1	1	30	1	3	0	0	1	0	0		20	0	6	0	1	60	3	0		0			1	189.67	101.33	97.33	68	158	96	90	0
	5000121	52	0	1	1	52	4	2	1	1	1	1	0		21	0	5	0	0		3	1	2	0			1	167.67	82	83.56	70	149	95	131	0
	50001011	54	0	1	1	39	2	2	1	1	1	2	0		20	0	4	30	0		3	0		0			0	149.67	96.67	82.11	78	163	93	103	0
	50001012	53	0	1	1	10	3	2	2	0	1	0	0		21	30	5	0	0		3	0		0			1	127	88.67	72.22	81	166	103	107	0
	50001769	50	0	1	1	50	4	1	1	1	1	2	0		19	0	6	0	0		3	0		0			1	134.67	85.67	73.78	87	160	93	119	1
	50001030	57	0	1	1	57	1	3	2	2	1	2	0		21	0	5	30	0		3	1	4	0			1	140.67	89	76.89	93	160	100	134	0
	50001005	69	0	1	1	32	2	3	1	1	1	2	0	8	21	30	6	0	0		2	0		0			0	183.67	115.67	99.78	110	171	100	132	1
	50001001	47	0	1	1	13	1	1	0	1	1	0	0		19	0	7	0	1	240	3	1	1	0			1	179.33	138.67	106.33	113	163	127	124	0
	50001112	74	0	1	0		1	3	1	1	0	0	0		19	30	6	0	1	60	3	0		0			0	145	94.67	79.89	79	157	113	129	1
	50002025	48	0	1	1	18	1	3	0	0	0	2	0		21	0	6	0	0		3	0		0			0	137.67	96.33	78	58	156	86	99	1
	50001113	33	1	1	1	33	3	3	1	1	1	2	0		21	0	6	30	0		3	1	5	0			0	153	99.33	84.11	70	172	95	99	0
	50001114	55	1	1	1	55	1	1	0	0	1	2	0		21	0	4	0	0		3	1	4	0			0	158.67	96	84.89	84	174	97	107	1
	50001118	71	1	1	1	50	2	3	1	1	1	2	2		21	0	4	0	1	60	3	0		1	WALKING	60		179	110	96.33	86	162	104	112	0
	50001153	58	1	1	1	58	1	3	0	2	2	2	0		21	0	7	0	0		3	0		0			1	156	92	83	88	157	118	126	0
	50001145	47	1	1	1	47	2	1	2	2	1	2	0		22	0	5	30	0		3	1	5	0			1	155.67	104.67	87.11	108	177	125	117	0
	50001894	41	0	1	0		4	1	1	1	1	2	0		20	10	5	0	0		3	1	4	0			0	148.67	99.33	82.67					1
	50001085	44	0	1	1	9	2	3	2	2	1	2	0		21	0	7	0			3	0		0			1	235.67	144.33	127	49	144	78	98	0
	50002279	19	1	1	1	19	3	3	0	0	1	2	0		22	0	8	0	0		3	1	5	1	FOOTBALL	60	1	113	69.67	61.22	54	175	69	83	0
	50001658	59	0	1	1	59	2	1	1	1	1	2	0		22	0	5	0	0		3	1	5	0			1	172	104	92.33	55	108	85	128	1
	50002452	62	0	1	1	20	0	3	0	0	1	2	0		20	0	4	0	0		3	1	5	0			1	159	101.33	87.11	56	162	91	105	1
	50001055	71	0	1	1	40	0	1	0	0	1	2	0		20	0	8	0	0		3	1	2	0			1	165.33	87.67	84.67	60	162	95	105	0
	50001120	72	0	1	1	72	1	3	2	2	1	2	0		21	0	8	0	0		3	0		0			0	124	82.33	68.78	68	168	117	108	1
	50001082	49	0	1	1	49	2	1	1	1	1	2	0		21	0	5	30	0		3	1	5	0			1	135.33	86	74.11	70	151	98	105	1
	50001147	75	0	1	1	75	2	3	2	0	1	2	0		22	0	9	0	1	120	3	0	1	0			0	138.33	92.33	76.89	78	150	109	197	0
	50002362	50	0	1	1	43	0	3	0	0	1	2	0		21	0	7	0	0		3	1	5	0			1	179.33	122.33	100.89	82	158	92	116	0
	50002359	50	0	1	1	50	1	1	2	2	0	2	0		20	0	5	0	0		3	0		0			1	148.67	97.67	82.44	93	184	114	123	0
	50002453	73	0	1	1	73	0	3	0	1	1	2	0		20	0	5	0	1	30	3	1	5	0			1	138.67	85.67	75.11	98	168	118	116	0
	50001088	65	0	1	1	49	1	3	1	0	1	2	2		20	30	5	30	0		3	1	1	0			0	171.33	96.33	89.22	100	158	115	130	0
	50001843	44	0	1	1	44	2	3	0	0	1	2	0		22	0	6	0	0		3	1	1	0			0	134	86.67	73.56	107	163	120	137	0
	50001013	69	1	1	1	62	1	3	2	2	1	2	0		21	0	4	30	0		3	0		0			0	155.33	83.67	79.67	110	113	124	120	0
	50002370	59	0	1	1	59	1	3	1	1	1	2	0		22	0	5	15	0		3	1	3	0			1	139.67	85.67	75.44	110	150	111	120	0
	50002368	45	1	1	1	45	0	1	0	0	1	2	0		21	0	4	0	0		3	1	5	0			1	164	101.33	88.78	118	170	133	121	0
	50002168	49	0	1	1	49	1	3	0	0	1	2	0		20	0	7	0	0		3	1	4	0			1	139.67	94.33	78.33	119	152	85	109	1
	50001117	65	0	1	1	65	2	3	1	2	1	2	0		23	0	6	0	1	60	3	0		0			1	154	93.67	82.89	120	160	136	134	0
	50002364	57	0	1	1	57	2	3	1	1	1	2	0		22	0	10	0	0		3	0		0			1	153.33	95	83.11	137	185	130	123	0
	50001820	47	1	1	1	47	4	3	0	1	1	2	0		22	0	6	0	0		3	1	1	0			0	182.33	132	104.78	145	175	134	150	1
	50001970	37	0	1	1	37	4	1	1	1	2	2	0		22	0	5	0	0		3	1	5	1	GYM	60	1	132.67	87	73.56	64	152	92	130	1
	50001004	69	0	1	1	32	2	1	1	0	1	0	0		21	0	6	0	0		3	0		0			1	197.67	100	99.56	95	164	111	118	0
	100010891	51	0	1	1	55	1	3	2	0	0	2	0		20	0	7	50	0		3	1	2	0			0	116.33	78.67	65	62	160	90	97	0
	50001528	36	0	1	0		3	2	0	1	3	2	0		21	30	7	0	0		3	1	2	0			1	103	68.67	57.56	98	164	113	118	0
	50001002	73	0	1	1	40	0	3	0	1		0	0		22	0	7	30	1	60	3	0		0			0	212.33	120	110.78	40	147	79	81	0
	50001303	51	0	1	1	42	2	2	1	2	2		0		21	30	5	0	1	30	3	0		0			0	113.67	66	59.89	95	158	101	138	0
	50002026	28	0	1	1	28	4	1	0	1	0	2	0		21	0	4	0	1	30	3	1	4	0			0	118	73.33	63.78	78	159	59	121	1
	50002332	62	1	1	1	42	1	3	2	2	2	2	1	11	22	0	7	0	0		3	1	5	0				85.33	59.67	48.33	54	154			1
	50002235	41	1	1	1	41	1	3	1	1	2	0	0		23	0	6	0	0		3	1	2	0			1	125.67	81.33	69.33	70	177	80	101	0
	50001554	66	0	1	1	50	3	3	1	1	1	0	0		21	0	7	0	1	120	3	1	1	0			1	138.67	88	75.89	96	163	94	126	0
	50002164	54	1	1	1	54	4	2	1	1	1	0	0		20	30	4	30	1	60	3	0		1	JOGGING	30	1	152.33	103	85.44	104	180	41	48	0
	50002169	32	0	1	1	2	2	3	1	1	2	2	0		22	0	5	0	0		3	1	3	0			0	146.33	96	80.78	64	105	124	134	1
	50001017	44	1	1	1	44	4	3	1	0	0	2	2	7	22	0	6	0	0		3	0	4	0			0	105	72.33	59.11	48	161	71	89	1
	50001083	67	0	1	0		2	3	1	1	1	2	0		22	0	4	0	0		3	1	5	0			1	139.33	86	75.44	107	155	139	141	0
	50002361	68	1	1	1	65	1	3	1	1	1	2	0		21	0	6	0	0		3	1	4	0			1	172.33	93.67	89	68	166	91	98	0
	50001657	53	1	1	1	29	4	1	0	0	0	2	0		23	320	5	30	0		3	0		1	AEROBICS	120	1	97.67	55.33	51.33	74	166			0
	50001080	53	0	1	1	4	2	3	0	1	1	2	0		20	0	6	0			3	1	5	1	GYM	60	1	202	133	112	78	152	108	109	0
	50001076	22	0	1	1	9	4	3	1	1	2	2	0		20	0	5	30	1	120	3	1	3	0			0	93.67	58	50.56	49	155		96	0
	50001497	21	1	1	0		4	3	2	2	2	2	0		22	0	7	0	0		3	1	5	1	SOCCER	120	1	119.33	76	65.44	67	162	86	101	0
	50001134	33	0	1	1	33	2	3	1	0	2	2	0		22	0	7	55	1	60	3	1	2	0			0	114.67	72.67	62.44	56	160	77	99	1
	50001018	42	0	1	1	10	4	1	0	1	0	2	0		23	0	5	0	0		3	1	1	0			1	123.33	70.33	64.89	71	157		116	1
	50001343	33	1	1	1	33	4	1	2	2	2	2	1	10	22	30	5	40	0		3	1	5	1	JOGGING	60	0	132.67	80.67	71.11	68	139	76	92	0
	50001603	75	0	1	0				1	0	1	2	0		21		8	0	0		3	1	1	0			0	143.67	91	78.22	47	161	83	88	1
	50001248	57	1	2	1	57	2	3	1	0	1	2	0		20	0	3	0	1	240	3	1	1	0			0	159.33	96.33	85.22					1
	50002008	57	0	1	1	57	2	3	1	0	1	2	0		21	0	6	0	0		3	1	1	0			1	148.67	94.33	81.33					0
	50002087	33	0	1	0		1	1	1	0	1	2	0		20	0	5	0	1	30	2	1	1	0			0	129	86	71.67					1
	50002116	57	0	1	1	57	2	3	1	0	0	2	0		22	0	8	0	1	60	3	0		0			0	152.33	95	82.44					0
	50002148	49	1	1	1	8	0	1	0	0	0	0	0		21	0	5	30	0		3	0		0			0	143	84.67	75.89					0
	50002205	60	1	1	1	20	0	3	0	0	0	2	2		20	30	9	0	0		3	1	5	0			1	102	79.33	60.78					0
	50002259	71	0	1	1	71	1	3	1	1	1	2	0		20	30	6	30	1	60	3	0		0			1	122.33	73.67	65.67					1
	50002404	19	0	1	1	19	3	3	0	0	0	0	0		23	0	8	0	0		3	1	3	0			1	123.33	74	66.11			73	98	0
	50001792	79	0	1	1	42	0	3	1	2	2	2	0		22	0	5	0	0		3	0		1	AERIBCS	60	1	126.67	80	69.22			98	99	0
	50002241	17	0	1	1	17	3	3	1	2	2	2	0		24	0	6	0			3	0		0			1	110.67	68.67	60.11			31	38	0
	50001766	21	1	1	1	5	3	1	2	2	2	2	0		15	0	9	0	1	19	3	0		1			0	107	58.33	55.11			79	96	0
	50002476	65	1	1	1	25	1	3	2	2	2	2	0		22	0	7	0	1	120	3	0		1	WEIGHT LIFTING	30	1	161.33	101.67	88			93	113	0
	50001135	31	0	1	1	31	2		1	1	2	2	0		21	0	5	0	0		3	1	4	0			1	176	119.33	98.78	40	144			0
	50001325	19	1	1	1	19	3	1	1	1	2	2	0		22	0	5	0	0		3	1	5	0			1	117.67	79	65.89	41	152	67	86	0
	50002172	19	0	1	1	19	3	3	1	2	2	2	1	3	21	0	7	0	1	45	3	1	5	0			1	123	72.67	65.56	42	145	63	90	0
	50002497	30	0	1	1	30	4	3	1	1	2	2	0		22	0	6	0	1	60	3	1	5	0			1	110.33	65.67	59	42	148	64	88	1
	50001469	55	0	1	0		2	3	0	2	2	2	0		20	0	6	30	1	60	7	1	2	0			0	126.67	81.33	69.33	43	143	78	80	0
	50002467	40	0	1	1	7	2	3	0	0	2	2	0		21	10	7	0	1	160	3	1	5	0			1	124	75	66.67	43	150	73	85	1
	50001964	73	0	1	1	73	1	3	0	0	1	2	0		21	0	7	0	0		3	1	1	0			0	143.67	88	77.22	43	155	79	95	0
	50001852	22	0	1	0		3	3	1	1	0	2	1	2	22	0	6	30	0		3	1	5	1	JOGGING	180	1	109	66.67	58.89	44	157	65	85	0
	50001713	18	0	1	1	18	3	3	1	0	0	2	0		23	0	5	0	1	180	3	1	1	0			1	114.33	75	63.44	44	158	72	87	0
	50002346	32	0	1	1	30	3	1	0	0	0	0	0		21	0	8	30	1		3	1	5	0			1	118.67	71	63.56	45	160	63	85	1
	50001831	42	1	1	1	42	2	3	2	2	2	2	0		19	50	6	50	0		3	1	5	0			0	130.33	85.33	71.89	46	133	67	78	0
	50001422	33	0	1	0		3	3	1	1	1	2	0		21	30	6	30	0		3	1	4	0			1	118	82	67	46	143	76	90	0
	50002180	32	1	1	0	32	3	3	1	2	2	2	0		21	0	8	0	1	30	3	0		0			1	116.67	75.33	64.33	47	157	74	91	0
	50001712	26	0	1	1	26	4	3	1	0	0	2	0		21	0	6	0	1	120	3	1	1	0			0	112.33	79.33	63.89	47	158	70	93	0
	50002059	62	1	1	1		1	3	2	2	2		0		23	0	6	0	1	62	3	1	5	0			1	122.33	70.33	64.56	47	168	68	88	0
	50002516	37	1	1	1	37	2	3	0	0	2	2	1	10	22	0	4	0	0		3	1	4	0			1	119.67	81.67	67.44	47	168	72	85	0
	50001642	48	1	1	1	48	3	1	2	2	1	2	1	10	21	0	4	0	0		3	1	5	0			1	125	80	68.67	47	170	72	82	0
	50002108	25	0	1	1	16	3	2	0	0	0	0	1	6	21	0	5	30	0		3	1	5	0			0	100	67.67	55.89	48	148	71	93	0
	50001990	25	0	1	1	10	3	3	0	0	2	2	0		21	30	6	0	0		3	1	4	0			1	136.33	85	74.11	48	153	71	94	0
	50001607	54	1	1	1	54	4	1	1	0	1	2	0		22	30	5	30	0		3	0		0			1	184.67	131.67	105.78	48	168	90	126	0
	50001854	21	0	1	1	21	2	3	0	1	0	2	0		22	0	8	0	1	180	3	1	3	1	JOGGING	60	1	106.67	83	63.56	49	145	97	112	0
	50001429	57	0	1	1	46	3	3	0	0	2	2	1	10	21	30	3	0	0		3	1	5	0			0	171.67	89.67	87.11	49	148	93	120	1
	50002351	27	0	1	1		2	3	1	1	2	2	0		22	0	7	0	0		3	0		0			1	124.33	78	67.78	49	159	78	86	0
	50002056	30	0	1	1	30	2	1	1	0	2	2	1	3	22	0	8	0	0		3	1	4	1			0	118.67	75.67	64.78	49	177	77	100	0
	50002110	29	0	1	1	3	3	3	0	0	2	2	0		21	0	7	0	0		3	1	4	0			0	112.33	72.33	61.56	50	149	77	93	0
	50001851	24	0	1	1	5	3	1	1	1	2	2	0		21	0	5	0	0		3	1	5	0			1	168.67	116.33	95.33	50	156	77	99	0
	50002000	24	0	1	1	24	4	3	2	1	2	2	0		22	0	6	0	0		3	1	5	0			1	109	76.67	62.22	50	156	69	87	0
	50001721	21	1	1	0		3	3	2	1	1	2	0		21	0	8	0	0		3	1	5	0			1	127	87.33	71.78	50	157	71	84	0
	50002353	25	0	1	1	3	2	3	0	0	0	0	0		22	0	4	45	1	76	3	1	5	0			1	123.67	81	68.56	50	159	67	103	0
	50002484	18	1	1	1	18	3	3	1	1	2	2	1	7	21	0	5	30	0		3	1	5	0			0	115.67	64.67	60.11	50	160	76	109	0
	50001360	43	1	1	1	43	3	3	1	2	0	2	1	11	21	30	5	30	1	130	3	1	3	1	WALKING	120	1	93.67	61	51.89	50	165	79	83	1
	50002390	46	1	1	1	45	2	1	1	0	0	2	1	7	23	0	4	0	0		3	1	5	0			1	133	89.33	74.44	50	168			0
	50002462	51	1	1	1	45	2	3	2	0	2	2	1	2	21	0	7	0	0		3	1	5	0			1	144	93.33	79.44	50	170	70	84	0
	50001847	24	0	1	1	11	3	1	0	0	0	2	0		22	0	5	30	0		3	0		0			1	116.67	72.67	63.44	51	155	72	96	1
	50001499	19	0	1	1	19	3	3	1	2	2	0	0		22	0	7	0	1	180	3	1	5	0			1	106.67	65.33	57.67	51	164	76	91	0
	50001943	29	0	1	1	4	2	2	1	1	2	2	0		22	0	6	5	0		3	1	5	0			1	131	81.67	71.22	51	168	87	122	1
	50001263	24	0	1	1	25	3	3	2	2	0	0	1	4	23	0	10	0	0		3	1	5	0			1	119.67	74.33	65	51.8	151	72	95	0
	50001428	23	0	1	1	2	3	3	0	0	2	2	0		20	0	8	0	0		2	0		1	RUNNING	60	0	134.67	87.67	74.11	52	154	74	88	1
	50001485	21	0	1	1	14	2	3	1	0	2	2	0		22	0	9	0	1	120	3	1	5	0			0	112.67	66.33	59.67	52	157	74	94	0
	50001981	19	1	1	1	19	2	3	0	1	2	2	0		22	0	5	30	1	60	3	1	5	1	BODY BUILDING	120		126.33	75.67	67.33	52	157	72	88	0
	50001646	26	0	1	1	5	4	1	1	1	1	2	0		21	0	6	0	1	60	3	1	5	0			1	112	74.33	62.44	52	160	82	98	0
	50001516	27	0	1	1	5	4	1	0	3	2	2	0		21	0	6	0	0		3	1	1	0			1	99.33	63.67	54.67	52	161	75	92	1
	50001374	23	0	1	1	12	3	3	1	1	2	2	0		21	0	5	30	0		3	1	5	0			1	142.33	91	78.11	53	150	69	94	0
	50001410	44	0	1	1	65	4	1	1	0	0	0	0		22	0	4	0	0		3	0		0			1	147.67	88	78.89	53	153	71	92	0
	50001362	44	1	1	1	44	2	1	1	0	0	2	1	5	22	0	5	0	0			0		0			1	105.33	69.33	58.56	53	154	74	88	1
	50001488	22	0	1	1	22	3	3	0	0	1		0		21	0	7	30	1	30	3	1	5	0			1	112.67	68	60.56	53	154	69	88	0
	50002222	22	1	1	1	22	3	3	2	2	2	2	0		22	0	11	0	1	120	3	0		0			0	126.67	74	66.89	53	154	74	93	0
	50001733	39	0	1	1	39	2	3	1	1	2	2	0		21	0	5	0	0		3	0		1	RUNNING	120	1	116.33	86.33	67.89	53	155	81	102	1
	50001270	20	0	1	1	20	2	3	0	0	0	2	0		23	0	7	0	0		3	1	2	0			0	111.67	72.67	61.44	53	157	77	105	0
	50002085	24	0	1	1	3	2	1	1	0	2	2	0		21	0	7	0	0		3	1	4	0			0	138.33	89	75.78	53	157	76	92	0
	50001995	30	0	1	1	7	4	3	0	0	2	2	0		22	0	5	0	0		3	1	1	0			1	103.67	66.33	57	53	158	77	100	0
	50002430	36	0	1	1	36	3	3	0	0	1	0	0		21	0	6	0	1	60	3		2	1			0	97.33	62	53.11	53	163	73	97	0
	50002456	28	1	1	1	7	2		2	2	2	2	1	5	21	0	5	0	0		3	1	4	1	PUSHUPS	60	1	135.33	94.33	76.89	53	164	68	87	0
	50001765	28	1	1	1	28	1	3	0	0	0	2	1	6	21	0	8	30	0		3	0		0			1	120	88.67	69.89	53	165	74	89	0
	50002377	45	1	2	1	45	2	3	1	1	0	2	0		20	30	6	0	0		3	1	5	0			1	114.67	71	62.22	53	166	77	88	0
	50001982	20	1	1	1	10	3		1	1	2	2	0		21	0	6	9	1	60	3	1	1	1	JOGGING	60	1	123.33	76	66.78	53	168	70	86	0
	50002518	32	1	1	1	32	2	1	1	1	2	2	0		21	0	5	0	0		3	1	1	0			1	166	111.67	92.89	53	170	70	87	1
	50002019	29	1	1	1	5	4	3	1	0	0	2	0		21	0	6	30	1	240	3	0		0			0	109.33	81	63.44	54	102	71	92	0
	50001697	16	0	1	1	16	3	3	1	0	1	0	0		21	0	6	0	1	30	3	0		0			0	108.33	64.67	57.67	54	151	82	93	0
	50001962	25	1	1	1	25	1	3	1	0	0	0	1	8	23	0	7	0	0		3	1	5	1	SOCCER	120	1	117.67	66.33	61.67	54	157	90	93	0
	50001127	28	0	1	1	28	2	2	1	1	2	2	1	8	22	0	5	0	0		3	1	5	0			1	141.67	93	78.56	54	158	71	96	0
	50001297	32	1	1	1	6	1	1	2	2	2	2	1	2	22	0	6	0	0		3	1	5	1	JOGGING	60	1	104.67	65	56.89	54	158	75	88	1
	50002384	28	0	1	1	3	1	3	2	2	2	2	0		21	0	6	0	0		3	0		0			1	145.33	108.33	84.89	54	164	82	100	0
	50001246	55	0	1	1	55	2	3	0	1	1	2	0		21	0	6	0	0		3	1	5	0			1	134	88	74.33	54	165	106	143	0
	50001355	41	0	1	1	10	2	3	1	1	1	2	1	10	21	0	8	0	0		3	1	4	0			1	156.67	96.67	84.78	54	168	101	103	0
	50001707	51	1	1	1	51	3	3	2	2	0	2	1	17	23	0	5	30	1	120	3	1	5	0			1	131.33	89.67	74	54	181	90	110	0
	50001832	45	0	1	1	45	2	3	1	1	0	2	0		24	0	6	0	1	120	3	1	3	0			1	117.67	80.67	66.44	55	150	79	101	0
	50001037	23	0	1	1	5	3		0			2	0		22	0	7	0	1	100	3	1	5	0			0	123.67	79.67	67.78	55	158	75	93	0
	50001042	18	0	1	1	18	3		1			2	2		21	0	6	0	0		3	1	2	0			1	106.67	66.67	58.11	55	158	70	96	0
	50001307	19	1	2	1	19	3		2	2	2	2	0		21	0	3	30	0		3	1	5	0			1	132	93.67	75.56	55	159	72	97	0
	50001436	16	0	1	1	16	3	3	2	2	0	2	0		22	0	5	0	0		3	1	5	1	PLAYS FOOTBALL	60	1	183.67	103.33	96	55	170	80	113	1
	50002239	58	1	1	1	58	2	3	1	1	2	2	1	2	22	0	8	30	0		3	1	5	0			1	112	65	59.33	55	170			0
	50001104	61	1	1	0		1	3	2	2	1	2	1	5	21	0	7	0	1	60	3	1	5	0			1	161.67	110	90.89	55	175	79	85	0
	50002061	51	0	1	1	13	1	3	0	0	1	2	0		23	0	6	30	0		3	1	5	0			0	122.67	76	66.22	56	151	89	98	1
	50001366	61	0	1	1	61	1	3	0	0	1	0	0		21	0	5	30	0		3	0		0			1	138.33	86	75.11	56	155	94	99	0
	50001647	12	0	1	1	12	1	3	1	2	0	2	0		21	0	6	0	0		3	1	1	0			1	111	92.67	68.22	56	155	90	102	0
	50001309	22	0	1	1	22	3		1	1	2	2	1	10	22	0	3	0	0		3	1	4	0			1	134.33	84	73.11	56	158	72	92	0
	50001458	19	0	1	1	18	2	3	1	1	0	0	0		23	0	5	0	1	120	3	0		0			1	105.67	63	56.56	56	168	74	96	0
	50001690	25	1	1	1	5	1	3	1	0	0	2	1	40	21	0	5	30	1	30	7	1	5	0			1	134	85.67	73.56	56	169	73	94	0
	50001473	30	1	1	1	2	2	1	2	2	0	2	1	7	21	0	3	0	1		3	0		0			1	128.33	77.67	69	56	170	83	95	0
	50001505	25	1	1	1	4	3	3	2	0	0	2	0		21	0	6	0	0		3	1	4	0			1	106.67	69.33	59	56	173	73	94	0
	50001694	49	1	1	1	35	1	3	1	0	0	2	1	2	21	0	7	0	1	60	3	1	5	0			0	106	69.33	58.44	56	174	76	92	0
	50001595	49	1	1	1	40	2	1	0	0	0	2	1	2	19	0	2	0	0		7	1	5	0			1	116.33	73	63.44	56	176	78	81	0
	50001267	35	1	1	1	4	3	3	1	2	2	2	0		21	0	6	0	1	60	3	0		0			1	97.33	55.67	51.33	56.6	159	71	97	0
	50001518	17	0	1	1	4	3	3	0	1	2	2	0		21	0	4	0	1	10	3	1	4	0			0	110.67	72.33	61	57	150	92	109	0
	50001447	28	0	1	0		2	3	0	0	0	0	0		21	0	7	0	0		3	0		0			1	111.33	71	61.11	57	154	70	98	0
	50001200	28	0	1	1	28	2	2	0	0	0	2	0		21	0	6	30	1	140	3	1	1	0			1	122	86.67	69.89	57	166	79	98	0
	50002047	26	1	1	1	1	2	1	0	0	0	2	0		23	0	7	0	1	60	3	1	4	1	PUSHUPS	30	1	124	72.67	65.89	57	169	76	91	0
	50001285	39	1	1	1	10	1	1	0	2	2	2	2		21	30	7	30	0		3	0		0			1	142.33	90.67	78	57	172	79	90	0
	50001621	40	1	1	1	5	1	1	1	2	2	2	0		21	0	5	0	0		7	1	4	0			1	149.67	91	80.56	57	173	89	89	0
	50001558	18	1	1	1	18	2	3	1	1	2	2	2		22	0	6	30	0		3	1	5	0			1	123	79.33	67.78	57	175	70	89	0
	50001841	36	1	1	1	10	3	3	2	2	2	2	0		21	0	6	0	1	123	3	1	5	0			1	126.33	87.67	71.67	57	186	77	89	0
	50001770	70	0	1	1	47	0	3	2	2	2	2	0		22	0	5	0	1	160	3	1	4	0			1	140.67	82.33	74.67	58	153	88	104	0
	50001930	55	0	1	1	55	1	3	1	1	1	2	0		21	0	7	0	0		3	1	4	0			1	134.33	83	72.78	58	160	94	110	0
	50001938	71	0	1	1	71	2	3	0	0	1	2	1	7	23	0	7	0	0		3	1	4	0			0	141	82.67	74.56	58	168	59	89	0
	50001778	36	1	1	1	36	4	3	1	1	2	2	0		19	0	9	0	0		3	1	4	0			1	134	93	76	58	190	84	97	0
	50001592	21	0	1	1	21	3	1	1	1	2	2	0		23	0	5	30	0		3	1	5	0			1	104.67	78.33	61.33	59	154	29	38	0
	50002410	37	0	1	1	30	0	3	0	1	1	2	0		20	30	5	0	0		3	1	5	0			1	128	78	69	59	159	73	103	0
	50001245	23	0	1	1	23	3	3	1	1	2	2	1	2	21	0	4	30	0		3	1	5	0			1	106.33	72	59.78	59	161			1
	50001932	56	1	1	1	53	2	3	1	1	1	2	2	4	21	0	4	0	0		3	0		0			0	118.33	78.67	65.67	59	166	89	94	1
	50002248	24	1	1	1	24	4	2	1	1	2	2	0		20	0	6	0	0		3	1	4	0			0	106.33	74.67	60.33	60	153	82	104	1
	50001947	71	0	1	0		1	3	1	0	1	2	0		24	30	6	0	1	60	3	0		0			1	132.67	83	72.22	60	155	99	105	0
	50001492	17	0	1	1	17	3	3	2	2	2	2	0		20	0	6	0	0		2	1	5	1	WEIGHT LIFTING	120	1	121.67	68.67	63.78	60	157	82	102	0
	50001705	17	0	1	1	2	3	2	1	2	0	0	0		20	0	6	0	1	60	7	1	3	0			1	111.33	68	60.11	60	160	70	105	0
	50001749	47	1	1	1	28	1	3	2	2	0	2	0		21	0	5	0	1	120	3	1	4	0			0	99.67	76	58.56	60	164	81	93	1
	50001476	45	1	1	1	18	1	1	2	0	0	2	0		22	0	5	0	0		2	0		0			1	137.33	92	76.78	60	167	84	95	0
	50001260	23	1	1	1	10	2	3	0	0	0	2	1	10	21	0	6	0	0		7	1	5	0			0	122.33	76	66.11	60	168	78	90	0
	50001204	53	1	1	1	36	2	3	1	1	2	2	0		22	0	5	0	0		3	1	1	0			1	115.33	74.67	63.67	60	170	98	108	0
	50001286	32	1	1	1	32	3	1	0	0	0	2	0		23	0	4	0	1	60	3	1	4	1	PUSH UPS	140	1	104	62	55.67	60	170	75	94	0
	50001974	40	1	1	1	40	1	1	0	0	0	2	2	5	19	0	4	0	1	120	3	1	5	0			0	117.33	72.33	63.22	60	170	70	92	1
	50002267	25	1	1	1	25	3	1	2	2	2	2	0		22	0	6	30	0		3	1	5	0			1	134.67	87.67	74.44	60	172	72	89	0
	50001948	62	0	1	1	62	2	3	1	1	1	0	1	10	22	0	8	0	0		3	1	5	0			1	179.33	102.33	94.22	60	179	94	119	0
	50001629	24	0	1	1	24	3	3	1	1	2	2	2		21	0	2	0	0			0		1	AEROBICS	90	1	109.67	76.67	62.44	61	153	88	127	0
	50002526	40	0	1	1	2	1	1	2	2	2	2	0		20	0	5	0	0		3	0		0			1	110	73.33	61.44	61	153	82	93	0
	50001645	20	1	1	1	20	3	3	0	1	1	2	0		23	0	9	0	0		3	1	5	0			1	128.33	73.33	67.56	61	163	71	90	0
	50001448	26	0	1	1	20	3	1	2	2	0	2	0		20	30	4	30	0		3	0		0			1	109.33	68.67	59.67	61	164		101	0
	50002005	30	0	1	1	6	3	3	2	0	0	2	0		21	0	6	0	0		3	1	2	0			1	109	63.67	57.89	61	166	71	98	1
	50002471	38	1	1	1	28	4	2	1	1	2	2	0		21	0	6	30	0		3	1	5	0			0	115.33	73.67	63	61	172	72	98	0
	50001368	25	1	1	1	24	3	1	2	1	2	2	1	1	23	30	6	0	0		3	1	5	1	WT LIFTING		1	121.67	73	65.22	61	175	80	94	0
	50001472	19	0	1	1	19	2	1	1	1	1	2	0		19	0	9	0	0		3	0		0			1	134.33	86.67	74	62	152	91	104	0
	50002074	49	0	1	1	46	2	1	1	1	2	2	0		21	0	7	0	0		3	1	5	0			1	151.33	95.33	82.56	62	152	95	111	0
	50001946	68	0	1	1	68	1	3	1	2	1	1	0		20	30	4	0	1	60	3	1	1	0			1	157	93.67	83.89	62	153	94	117	1
	50002371	40	0	1	1	40	1	3	1	2	2	2	0		22	0	5	0	0		3	0		0			1	108.33	70	59.78	62	154	90	127	0
	50001722	35	0	2	1	35	3	3	0	1	2	2	0		21	0	5	0	0		3	1	4	0			1	115.67	88	68.22	62	155	74	98	0
	50001452	29	0	1	0		1	3	0	0	0	0	0		20	0	8	0	1	180	2	0		0			1	132	92.67	75.22	62	157	85	105	0
	50001513	44	0	1	1	44	3	1	0	2	1	2	0		20	0	5	0	1	120	3	1	4	0			0	135.33	96.67	77.33	62	157	86	97	1
	50001203	41	0	1	1	30	2	1	1	1	2	2	0		21	0	6	0	0		3	1	4	0			1	113.33	76.67	63.67	62	159	81	107	0
	50001950	18	0	1	1	18	3	3	2	2	2	2	0		22	0	10	0	1	120	3	1	1	0			1	121	81.33	67.78	62	162	66	97	0
	50002245	20	0	1	1	20	4	3	1	1	2	2	0		22	0	6	0	0		3	1	2	0			1	84.33	55	46.78	62	162	78	108	0
	50002036	32	0	1	1	4	2	3	2	2	2	2	0		21	30	9	30	0		3	1	4	0			1	113.33	65.67	60	62	163	83	108	0
	50001043	40	1	1	1	40	3		0			2	0		21	30	4	0	0		3	1	4	0			1	131.33	86.67	73	62	165	90	109	0
	50001968	57	1	1	1	57	2	3	0	0	1	2	2		21	0	9	0	1	120	3	1	5	0			1	159.33	98	86.11	62	165	62	165	0
	50001855	33	0	1	1	33	3	3	1	1	1	2	0		22	0	7	0	0		3	1	5	0			1	143.67	101.33	82	62	167	90	101	1
	50001209	23	1	1	1	23	2	2	2	2	2	2	0		22	0	6	0	0		3	0		1	JOGGING	120	1	114	69.67	61.56	62	168	76	94	0
	50001216	14	0	1	1	13	2		1	1	2	2	0		20	0	6	0	0		3	1	4	1	NETBALL	120	1	118.33	80	66.44	62	168	82	100	0
	50001524	28	0	1	1	28	1	1	1	2	1	2	0		21	0	4	0	0		3	1	5	0			1	108	72.67	60.56	62	168	75	105	0
	50001966	27	0	1	1	27	3	3	1	2	2	2	0		20	30	7	30	0		3	1	1	0			1	105	82.67	62.89	62	177	90	131	0
	50002357	35	1	1	1	10	3	3	0	0	2	2	0		22	0	6	0	0		3	0		0			0	111.67	65.67	59.11	63	153	79	115	0
	50001132	61	0	1	0		1	3	2	1	1	2	0		22	0	6	0	0		3	0		1	AEROBICS	60	1	190.67	126	105.89	63	157	115	132	0
	50001376	42	0	1	1	22	2	3	1	1	1	2	0		21	0	5	0	0		3	1	5	0			1	151.33	98.33	83.56	63	162	78	103	0
	50001460	68	0	1	1	5	1	3	1	0	1	0	0		21	0	7	0	0		7	1	5	0			1	160	98.33	86.44	63	164	85	102	0
	50001955	26	0	1	1	2	2	3	0	0	2	2	0		20	0	6	0	0		3	1	2	0			0	95	66	53.67	63	165	85	108	0
	50002446	30	1	1	1	30	3	3	1	2	0	2	0		22	0	6	0	1	120	3	1	1	0			0	107.33	76.67	61.33	63	165	81	101	0
	50002385	21	0	1	1	21	3	3	0	1	2	2	1	7	22	30	7	0	0		3	1	5	1	JOGGING	30	0	98	64.33	54.11	63	166	94	104	0
	50002030	63	1	1	1	63	2	3	1	1	1	2	0		21	30	6	0	1	180	3	1	3	0			1	159.33	102.67	87.67	63	169	90	97	0
	50001451	26	0	1	1	7	4	3	2	2	2	2	0		20	0	5	0	0		3	1	4	0			1	121	80.67	67.56	63	170	77	105	0
	50001691	24	1	1	1	6	3	1	0	0	0	2	0		23	0	7	0	1	180	3	1	5	0			1	110.33	76.67	62.67	63	172	77	94	0
	50002339	32	1	1	1	9	3	1	0	0	2	2	1	10	20	0	3	30	0		3	1	5	0			1	113.33	69.33	61.22	63	173	74	88	0
	50001418	37	1	1	1	3	3	1	2	2	2	2	2		21	0	4	0	0		3	0		0			1	123.67	85.33	70	63	175	82	89	0
	50002330	23	1	1	1	4	4	3	1	1	2	2	0		21	0	6	0	0		3	1	3	0			1	114.33	73.33	62.89	63	175	77	91	0
	50002441	20	0	1	1	20	3	3	2	0	1	2	0		23	0	9	0	0		3	1	5	1	JOGGING	60	1	126.67	87	71.56	63.7	175	80	108	0
	50001951	60	0	1	0		2	1	2	2	1	2	0		21	0	6	0	0		3	1	2	0			1	154.67	67.67	74.44	64	107	83	62	0
	50002117	32	0	1	1		3	3	2	0	0	0	0		21	0	6	0	1	30	3	1	5	0			0	124.33	90	71.44	64	156	88	108	0
	50001594	25	1	1	1	6	3	3	0	1	2	2	0		20	0	6	0	0		3	1	2	0			1	119	82	67.33	64	160	84	106	0
	50002457	38	1	1	1	15	2	1	2	2	2	2	0		22	0	4	0	0		3	0		0			1	108.67	72	60.56	64	160	87	98	0
	50001702	45	0	1	1	33	3	3	1	1	2	0	1	10	21	0	5	0	1		3	1	5	0			1	130.67	82.67	71.44	64	161	93	109	0
	50001933	67	1	1	1	55	2	3	1	1	1	2	1	6	20	0	6	0	1	30	3	1	5	1			0	112	63	58.33	64	166	97	94	1
	50002396	57	1	1	1	57	2	3	0	0	2	2	0		20	0	8	0	0		3	1	2	0			0	130.33	83.67	71.33	64	167	106	101	0
	50001984	33	1	1	1	20	2	3	0	0	0	2	0		21	0	6	0	0		3	1	1	0			1	112.67	67.33	60.33	64	174	83	99	0
	50001699	22	1	1	1	5	3	1	0	0	0	2	0		22	0	5	0	0		3	0		0			1	136.67	93.67	77.11	64	179	82	99	0
	50001715	25	0	1	1	3	4	1	1	2	0	2	1	20	22	30	5	30	1	30	3	1	5	0			1	115.33	81.33	65.89	64	188	78	91	0
	50001708	22	1	1	0		3	1	1	2	2	0	1	3	23	0	6	0	0		3	1	5	0			0	133.33	85.67	73	64	194	78	93	0
	50001339	36	0	1	0		2	3	0	0	1	2	0		20	0	6	0	1	120	3	1	2	0			1	153.33	107.33	87.22	65	149	103	117	1
	50001281	51	0	1	1	1	1	3	1	1	2	2	0		22	0	7	0	0		3	1	5	0			0	138.67	87.67	75.44	65	150	89	102	0
	50002193	20	1	1	1	11	3	1	1	2	2	2	0		20	0	6	0	0		3	1	5	0			1	110	82.67	64.56	65	150	73	114	0
	50001688	28	0	1	1	6	1	3	1	0	0	2	0		20	30	7	0	0		3	1	5	0			1	125.67	77.67	68.11	65	152	99	109	0
	50001129	32	0	1	0		3	1	1	2	1	2	0		22	0	6	0	0		3	0		0			1	135.33	101.33	79.22	65	156	82	104	0
	50002316	56	0	1	1	56	1	3	1	0	1	2	0		22	0	6	0	0		3	0		0			0	127.33	87.33	71.56	65	156	85	107	0
	50001590	42	0	1	1	42	3	1	1	0	1	2	0		22	0	6	0	0		3	1	4	0			1	120.67	82	67.89	65	158	90	116	0
	50001138	36	0	1	0		1	3	1	2	2	2	0		21	0	8	0	1	120	2	1	5	0			1	128.67	80.33	70	65	160	77	93	1
	50001249	20	0	1	0		3	3	1	1	2	2	0		22	0	7	0	1	120	3	1	2	0			1	104.67	76	60.56	65	161	86	116	0
	50001939	29	0	1	1	29	3	1	1	1	2	2	0		22	0	5	30	0		3	1	5	0			1	128	71.67	66.89	65	163	84	109	1
	50001959	54	0	1	1	54	2	3	1	1	1	2	0		21	0	5	30	0		3	1	5	0			1	160.67	103.67	88.44	65	163	96	106	1
	50001944	40	1	1	1	40	1	3	2	2	2	2	2		22	0	8	0	1	120	3	1	4	0			1	117	73.33	63.78	65	166	95	98	1
	50001179	20	0	1	1	20	3	3	1	1	2	2	0		21	0	8	15	0		3	1	1	0			1	81.33	72.33	51.56	65	168	79	98	0
	50002352	13	0	1	1	1	3	3	1	1	2	2	0		20	0	8	30	1	66	3	1	1	0			1	116.67	72	63.22	65	169	81	102	0
	50001217	29	1	1	1	1	2		0	0	2	2	0		21	0	4	0	0		3	1	4	0			1	117.67	80.67	66.44	65	170	85	107	0
	50001192	25	0	1	1	25	4	3	2	2	2	2	2		21	0	8	0	0		3	1	5	0			0	113.33	74.67	62.67	65	171	75	91	1
	50001484	46	1	1	1	3	3	1	0	0	0	0	0		22	0	9	0	0		3	1	5	0			1	113	80.33	64.78	65	172	90	103	0
	50002079	30	1	1	1	30	3	2	0	2	2	2	1	10	23	0	4	0	0		3	1	5	1	AEROBICS	120	1	119	73.67	64.56	65	173	88	163	0
	50001427	41	1	1	1	41	1	1	0	0	0	2	1	6	20	0	3	30	0		3	1	5	0			1	130.67	88.67	73.44	65	174	83	100	1
	50001941	43	1	1	1	43	2	3	0	0	1	2	1	8	22	0	8	0	1	120	3	1	5	0			0	138.67	87.33	75.33	65	175	82	97	0
	50001040	29	1	1	1	1	4		0			2	1	10	20	30	6	30	1	30	3	1	5	0			1	99.67	57.67	52.78	65	182	77	89	0
	50002444	17	0	1	1	17	2	3	2	2	0	0	0		20	0	6	0	0		3	1	2	0			1	145	99.67	81.89	65	183	104	118	0
	50002096	26	0	1	0		1	3	0	0	0	0	0		22	0	8	0	1	30	6	1	5	0			1	106.67	73	60.22	66	162	109	111	0
	50002027	23	0	1	1	1	3	1	0	0	0	0	0		20	0	8	0	1	60	3	1	2	0			0	138.67	96	78.22	66	170	83	103	0
	50001142	40	1	1	1	40	3	1	1	1	2	2	1		22	0	4	30	0		3	1	4	0			1	134	92.33	75.78	66	171	84	102	0
	50001677	49	1	1	1	48	3	2	1	0	0	2	1	4	22	0	4	0	0		2	1	5	0			1	133	86	73.33	66	177	83	102	0
	50001926	31	0	1	1	4	1	3	1	2	0	2	0		23	0	6	0	0		3	1	3	0			0	118.67	73	63.89	66	186	109	114	1
	50001184	28	1	2	1	28	2	3	1	1	2	2	0		19	0	6	0	0		3	1	5	0			1	127.33	73.67	67.33	67	157	82	91	0
	50001187	22	0	1	1	22	2	3	2	2	2	2	0		22	0	9	0	0		3	1	5	0			1	104.67	76.67	60.78	67	157	64	109	0
	50001471	36	0	1	1	2	2	3	0	0	0	0	0		20	0	3	0	0		3	1	5	0			1	94.67	77.33	57.67	67	162	97	110	0
	50001475	40	1	1	0		2	3	0	1	2	2	0		21	0	6	0	0		3	0		0			1	176	85.33	87.44	67	167	84	92	0
	50001803	21	1	1	1	3	3	3	0	2	0	2	0		21	0	9	0	1	120	3	1	3	0			0	125	71.33	65.44	67	167	86	111	0
	50002345	43	0	1	1	23	2	3	0	0	2	2	1	5	23	0	7	0	0		3	1	5	0			1	115.33	72	62.78	67	169	87	105	0
	50001562	20	1	1	1	1	2	3	2	2	2	2	0		22	0	7	0	0		3	1	5	0			1	138.33	86.33	75.22	67	170	74	95	1
	50002031	63	0	1	1	63	2	3	1	0	1	2	0		23	0	8	0	1	120	3	1	1	0			0	145	77.33	74.11	68	155	97	115	1
	50001957	41	0	1	1	20	2	3	2	0	2	2	0		21	0	5	0	0		3	1	1	0			1	141	90	77.33	68	158	119	136	0
	50002103	21	0	1	0		3	3	2	2	2	2	0		21	0	4	0	1	180	6	0		1	AEROBICS	60	1	114.33	66.67	60.67	68	158	84	103	0
	50002124	45	0	1	1	45	2	3	1	1	2	2	1	3	21	30	7	0	0		3	1	5	0			1	120.33	82.67	68	68	159	91	108	0
	50001442	43	0	1	1	12	3	3	2	1	0	2	0		21	0	6	0	0		3	1	2	0			1	127.67	80.33	69.67	68	162	80	109	0
	50001797	24	0	1	1	24	4	2	1	2	2	2	1	10	22	0	5	0	0		3	1	4	0			1	106.33	71	59.44	68	162	90	135	0
	500012106	47	0	1	1	47	4	1	1	1	1	2	0		21	0	8	0	0		3	1	4	0			1	117.33	90.67	69.67	68	167	94	91	0
	50001504	37	1	1	1	8	2	1	2	2	1	2	0		22	0	5	30	0		3	1	5	0			1	127.67	77	68.56	68	174	87	99	0
	50001806	51	0	1	1	51	2	2	0	0	0	0	0		21	0	4	0	0			1	4	0			1	121.33	79.33	67.22	68	175	98	107	1
	50001861	43	1	1	1	43	1	3	0	0	2	2	1	10	21	0	7	0	0		3	1	2	0			1	110.33	74.67	62	69	102	83	99	1
	50001596	30	0	1	0		2	3	0	0	0	2	0		21	0	7	0	0		3	0		0			1	107.33	76	61.44	69	156	78	96	0
	50002321	25	1	1	1	1	2	1	0	0	2	2	0		20	30	8	0	0		3	1	4	0				129	80.67	69.89	69	159	86	98	1
	50001299	25	0	1	1	6	4	3	2	2	2	2	0		23	0	9	0	0		3	1	5	0			1	118	84.67	67.89	69	160	95	116	0
	50002488	39	0	1	1	39	3	1	1	1	1	2	0		21	0	5	30	0		3	1	4	0			1	144	97.67	80.89	69	161	99	113	0
	50002159	68	0	1	0		2	3	0	0	1	1	0		22	0	8	0	0		3	0		0			1	127.67	80.67	69.78	69	162	95	107	0
	50002350	60	0	1	1	60	3	3	1	1	1	2	0		21	30	5	15			3	1	2	1	STRETCHING	30	1	145.33	87.33	77.89	69	162	100	114	0
	50002090	46	0	1	1	46	1	3	1	1	1	2	0		20	30	6	0			3	1	4	0			1	118	72.33	63.78	69	166	85	109	0
	50002288	24	0	1	1	4	4	2	0	0	2	2	0		21	0	4	30			3	1	2	0			1	132.33	88.67	74	69	170	82	108	1
	50002251	40	1	1	1	40	4	1	0	2	2	2	1	10	22	0	6	0			3	1	5	0			1	139	93	77.67	69	173	85	106	0
	50001735	39	1	1	1	5	2	3	0	0	0	2	0		20	0	7	30	0		3	0		0			1	122	79	67.33	69	189			0
	50001805	65	0	1	1	65	4	1	1	0	2	2	0		21	30	9	30	0		3	1	4	0			1	178.33	88.33	89.22	70	153	112	110	0
	50002162	50	0	1	1	45	3	3	1	1	0	2	0		22	0	5	0	1	45	3	0		0			1	117.33	76.33	64.89	70	153	100	108	1
	50002221	49	0	1	1	49	4	1	1	1	1	2	0		21	0	5	0	0		3	1	5	0			1	139	89.67	76.56	70	158	92	192	0
	50001740	23	0	1	1	1	2		2	0	2	2	0		20	0	9	0	0		2	1	3	0			1	128	76	68.33	70	160	113	119	0
	50001903	35	0	1	1	1	2	3	0	0	0	0	0		21	0	6	0			3	1	5	0			1	102.33	69.67	57.67	70	163	94	107	0
	50001440	33	1	1	1	6	3	1	1	1	2	2	0		20	0	5	0	0		3	1	2	0			1	110	74.33	61.78	70	164	93	101	0
	50001445	23	0	1	1	10	3	3	2	2	2	2	0		20	0	9	0	0		3	1	4	0			1	114.33	76.33	63.89	70	164	84	113	0
	50001838	48	0	1	1	48	1	3	0	0	0	2	0		20	0	4	30	1	60	3	0		0			1	174.67	116.33	97.33	70	165	82	112	0
	50002060	17	0	1	1	17	3	3	1	1	2	2	0		21	0	6	30			3	1	5	0			1	114	71.33	62.11	70	165	85	104	0
	50001441	58	0	1	1	52	3	2	1	1	1	0	0		21	0	5	0	0		3	0		1	WALKING	90	1	130.67	77.67	69.78	70	166	89	110	0
	50001210	41	1	1	1	41	2	1	1	1	2	2	0		21	0	4	0	0		3	1	5	0			1	131.67	92.33	75	70	169	86	93	0
	50002420	25	0	1	0		2	3	2	2	2	2	0		21	0	5	0			3	0		0			1	129.33	71.67	67.33	70	169	86	108	0
	50001139	18	1	1	1	8	2	3	1	0	2	2	0		21	0	6	0	0		3	1	4	1	RUGBY PLAYER	120	1	123.67	74	66.22	70	175			0
	50001584	32	1	1	1	15	2	3	2	2	2	2	1		21	0	8	0	1	60	3	1	4	0			1	139.67	89.33	76.67	70	176	86	91	0
	50001437	48	1	1	1	48	3	1	2	2	2	2	0		23	0	8	0	0		3	1	5	1			0	112	66	59.33	70	179	89	90	0
	50001503	31	0	1	0		3	1	2	2	2	2	0		21	0	7	0	0		3	0		0			1	133.33	90	74.78	71	160	98	90	0
	50001754	15	0	1	1	15	2	3	0	0	0	2	0		21	0	6	30	1	240	3	1	2	0			1	119.33	73.67	64.67	71	160	87	111	0
	50002416	43	1	1	1	4			1	2	2	2	0		21	0	8	0	0		3	0		0			1	152.67	92	81.89	71	166	88	105	0
	50002380	25	1	1	1	2	2	1	1	0	0	0	0		22	0	5	0	0		3	0		1	JOGGING	120	1	129.67	75.33	68.67	71	168	76	100	0
	50002260	22	1	1	1	1	2	3	1	1	2	2	0		23	0	5	0	1	180	3	0		1		84		128.67	83.67	70.78	71	173	71	101	0
	50002226	46	1	1	1	20	0	1	0	0	2	2	0		21	0	5	20	0		3	1	1	1	BODYBUILDING	30	1	103.67	60.67	55.11	71	174	82	95	1
	50002492	20	0	1	1	20	3	3	0	0	2	2	1	5	22	0	10	0	0		3	1	5	0			1	147	82.67	76.89	71	193	75	95	0
	50002176	28	0	1	1	3	4	3	2	2	2	2	0		22	0	6	0	0		3	0		0			0	123.67	81.33	68.33	72	131	76	79	0
	50001456	54	0	1	1	35	1	1	2	0	1	2	0		20	0	3	0	0		3	0		0			1	100.33	68.67	56.67	72	152	88	118	0
	50001489	51	0	1	0		4	1	1	0	1	1	0		22	0	5	30	0		3	1	5	0			1	135.33	90.67	75.67	72	155	100	123	0
	50001849	28	0	1	1	4	2	1	2	2	2	2	0		20	0	4	0	0		3	1	2	0			1	133.33	82.33	72.22	72	160	94	114	0
	50002310	51	0	1	1	51	2	3	1	1	2	2	0		21	0	7	0	1	120	3	0		0			1	167.67	109.67	92.78	72	162	98	99	0
	50001767	32	0	1	0		3	3	1	1	0	2	0		9	30	6	30	0		3	1	5	0			1	102.33	70.67	58	72	165	81	123	0
	50001809	50	0	1	1	42	4	1	1	1	0	2	0		22	0	5	0	1	120	3	0		0			0	139.67	85.67	75.11	72	167	90	121	0
	50002173	38	1	1	0		2	1	0	0	2	2	1	12	22	0	9	0	0		3	1	4	0			1	115.33	82	66.11	72	167	80	160	0
	50001298	21	0	1	1	3	3	3	0	0	2	2	0		20	30	9	0	0		3	1	5	0			1	134.33	85.33	73.56	72	168	89	109	0
	50001782	32	1	1	1	2	2	3	0	1	0	2	0		20	0	5	0	1	300	3	1	4	0			1	115	69	61.67	72	168	95	109	0
	50001177	25	0	1	1	25	3	3	1	1	0	0	2		23	0	4	0	0		3	0		0			1	120	76.67	65.89	72	169	86	105	0
	50001434	26	0	1	1	26	3	3	0	0	0	2	0		22	0	9	0	0		3	1	5	0			1	114	72.67	62.56	72	170	87	105	0
	50001107	23	0	1	1	23	3	3	1	1	2	2	0		24	0	7	0	0		3	1	5	0			1	111	75.33	62.44	72	175	84	106	0
	50001958	53	0	1	1	24	2	3	1	0	1	2	0		22	0	5	30	0		3	1	1	0			1	170	108	93	73	151	95	123	0
	50001848	55	0	1	1	55	2	3	1	1	1	2	0		21	0	5	0	0		3	1	2	0			1	169.33	112.33	94.22	73	153	93	131	0
	50001582	51	0	1	0		1	3	0	1	2	2	0		21	0	5	0	0		3	1	4	0			0	182.33	102.67	95	73	155	119	108	0
	50002021	20	0	1	1	6	2	3	0	0	0	0	1	12	22	0	8	0	1	60	3	1	3	0			1	131.67	79	70.56	73	159	89	92	0
	50002389	62	0	1	1	45	1	3	0	1	0	0	0		21	0	8	0	1	45	3	1	5	0			1	149	91.33	80.44	73	160	81	119	0
	50001461	31	0	1	1	4	2	3	1	1	1	2	0		21	0	6	30	0		3	1	4	0			1	153.33	94.33	82.89	73	161	94	112	1
	50001741	56	0	1	1	56	3	3	1	0	1	2	0		22	0	7	30	0		3	1	5	0			1	127.67	88.67	72.44	73	162	104	117	0
	50001954	18	0	1	1	18	3	3	0	0	2	2	0		22	0	5	45	0		3	1	5	0			1	108	70.67	59.89	73	162	78	116	0
	50002433	36	1	1	1	29	2	3	1	2	2	2	0		20	0	9	0	1	30	3	1	1	0			0	117.67	62.67	60.11	73	163	92	111	0
	50001942	78	0	1	1	78	1	3	0	2	0	2	0		21	0	5	0	0		3	0		0			1	132	83.33	72.11	73	164	98	108	0
	50002265	67	1	1	1	40	3	3	1	1	1	1	1	10	23	0	7	30	0		3	1	5	0			1	122.33	75.33	66.22	73	166	101	104	0
	50001746	37	0	1	1	37	2	1	1	1	1	2	0		20	3	5	30	0		3	1	2	0			1	130.33	88	73.11	73	168	73	108	0
	50001581	35	1	1	1	8	1	1	0	0	0	2	1	7	21	0	5	0	0		3	0		0			1	109.33	75	61.78	73	185	89	100	0
	50001266	51	0	1	1	5	1	3	1	1	1	0	0		21	0	4	30	0		3	0		0			1	143.33	92	78.78	74	150	104	118	1
	50001046	17	1	1	1	17	3		1			2	0		24	0	5	0	1	240	3	1	5	0			1	115.67	76.33	64.33	74	153	99	117	0
	50002240	43	0	1	1	2	2	3	1	1	2	2	0		21	0	6	30	0		3	1	5	0			1	114	60.67	58.56	74	153	100	105	0
	50001314	56	0	1	1	56	3	2	1	1	1	2	0		22	0	5	0	1	180	3	0		0			1	129	85.67	71.89	74	159	82	99	1
	50002514	27	0	1	1	5	3	2	1	1	2	2	0		21	0	5	0	0		3	1	4	0			1	132.33	85.67	73	74	161	84	107	0
	50001704	29	0	2	1	3	3	1	0	2	1	0	0		21	0	5	30	0		3	1	5	0			1	128	85.67	71.56	74	162	82	117	0
	50001295	43	1	1	1	43	2	3	1	1	2	2	1	20	21	0	5	30	0		3	1	5	0			1	159.67	103	87.89	74	181	92	104	0
	50001501	48	1	1	1	27	2	3	2	2	0	2	2	10	22	0	7	0	0		3	1	3	0			1	127.33	80.33	69.56	74	181	74	90	0
	50002305	48	0	1	1	48	2	3	0	0	2	2	0		22	0	7	0	0		3	1	4	0			1	140.67	86	75.89	74	182	91	111	0
	50001481	75	0	1	1	20	0	3	0	0	1	2	0		17	0	5	0	0		3	0		0			0	165.67	121.33	95.67	75	155	109	122	0
	50001834	36	1	1	1	36	2	3	0	0	0	2	0		22	0	8	0	1	120	3	0		0			1	119	69.67	63.22	75	157	96	112	0
	50001347	38	0	1	1	37	1	1	1	2	2	2	2		21	0	7	0	0		3	1	5	0			1	112.67	72	61.89	75	160	89	117	0
	50001255	34	0	1	1	34	3	3	1	1	2	2	0		22	0	9	0	0		3	1	5	1	GYM	30		128	85.67	71.22	75	163.5	85	117	0
	50001997	67	0	1	1	67	1	3	0	0	2	2	0		21	30	8	0	1	120	3	1	1	0			0	151.67	98	83.22	75	166	97	113	0
	50001585	43	1	1	1	40	4	3	0	1	0	2	1	10	22	0	6	0	0		3	1	5	0			1	139	93.33	77.78	75	167	92	108	0
	50002011	31	0	1	1	31	4	3	1	1	2	2	2	10	20	0	6	50	1	120	3		3	1	JOGGING	30	1	162.33	98	87.11	75	169	86	116	0
	50001506	29	1	1	1	8	2	3	2	0	0	2	1	5	21	0	5	0	0		3	1	5	0			1	148.33	74.67	74.67	75	172	77	102	0
	50002003	38	1	1	1	10	3	2	1	1	1	2	1	3	21	0	7	0	1	120	3	0		0			1	140.67	96	79.22	75	175			0
	50001908	45	0	1	1	3	2	3	0	0	0	0	0		9	0	6	0			3	1	2	0			1	128	78.33	69.11	76	146	96	118	1
	50001593	40	0	1	1	42	2	3	0	0	2	2	0		20	30	4	0	0		3	1	1	0			1	118.67	92.33	70.67	76	159	96	111	0
	50001601	63	0	1	1	40	1	3	1	0	1	0	0		23	0	5	0	1	1210	3	0		0			1	170	94.33	88.44	76	162	98	107	1
	50001945	34	0	1	0		2	3	0	0	2	2	1	10	21	0	7	0	0		3	1	5	0			1	110.33	79.67	63.67	76	164	86	120	1
	50002438	22	1	1	1	4			0	0	2	2	1	1	22	0	7	0	0		3	1	5	0			1	137.33	87.67	75.33	76	174	84	106	0
	50001536	49	0	1	1	49	3	3	1	2	3	2	1	5	21	30	6	0	1	40		1	4	0			1	133.33	78.67	71	77	160	97	118	0
	50001431	40	1	1	0		3	1	1	1	1	2	1	20	20	0	5	0	1	360	3	1	5	0			0	134.33	81.33	71.89	77	164	95	100	0
	50001800	48	0	1	1	48	4	1	1	0	1	2	0		22	0	5	30	0		3	1	2	1	JOGGING	60	1	123	84	69.33	77	165	83	92	0
	50002360	56	1	1	1	50	1	3	2	2	1	2	2	27	21	0	5	30	0		3	1	5	0			1	169	115	95	77	166	96	104	0
	50002179	24	0	3	1	6	2	1	2	2	2	2	0		24	0	5	0	1	120	3	0		1	JOGGING	45	1	122.33	88.67	70.67	77	169	90	102	0
	50001364	44	0	1	1	44	2	3	1	1	0	2	1	1	22	0	5	30	0		3	1	4	0			1	100	56	52.33	77	171	96	109	0
	50001522	30	1	1	1	5	4	1	0	3	1	2	0		22	0	5	0	0		3	1	5	0			1	105	73.33	59.78	77	172	82	105	0
	50002266	36	0	1	1	26	4	3	0	0	2	2	0		24	0	8	0	0		3	1	3	0			1	153	107	87	77	172	85	103	0
	50001289	64	0	1	1	64	1	3	1	0	1	2	0		19	30	7	0	0		2	1	1	1			0	164.67	103.67	89.44	78	150	111		0
	50001417	63	0	1	1	50	3	1	1	1	1	2	0		21	30	6	0	1	30	3	1	5	0			1	140.33	86.33	75.89	78	157	108	116	0
	50001121	18	0	1	1	18	3	3	1	1	2	2	0		21	0	6	0	0		3	1	4	0			0	113.33	81.67	65	78	158	99	115	0
	50001747	30	0	1	1	36	1	3	1	1	1	2	0		21	0	5	0	0		3	1	4	0			0	134.33	92	75.44	78	160	99	106	0
	50001937	70	0	1	1	60	1	3	1	1	1	2	0		22	0	5	0	0		3	1	3	0			0	131.67	91	74.22	78	160	112	108	0
	50001907	29	0	1	1	4	2	3	0	0	2	2	0		20	30	5	0	1	60	3	0		0			0	103.33	68	57.11	78	163			0
	50002401	37	0	1	1	37	2	2	2	2	2	2	0		21	0	6	0	0		3	0		0			1	131.67	78	70.22	78	163	90	116	0
	50001583	42	1	1	1	15	2	3	1	0	0	0	0		22	0	5	30	0		3	1	1	1	SOCCER	60	1	111.67	72.33	61.67	78	164	87	91	1
	50001439	33	1	1	1	33	4	1	1	0	0	2	1	10	21	0	6	0	0		3	1	5	1	RUNNING	60	1	117	74	64	78	172	87	93	0
	50001732	60	0	1	1	30	1	1	1	1	1	2	0		21	0	5	45	1	120	3	1	4	0			1	158.67	90.33	83.33	79	150	105	131	0
	50002016	24	0	1	1	2	3	1	2	0	0	0	0		21	0	4	0	0		3	0		0			0	133.67	79	70.89	79	155	66	78	0
	50001729	28	0	1	1	28	3	3	0	1	0	2	1	3	22	0	6	0	0		3	1	3	1	GYM		0	124.33	78.67	67.67	79	157	100	118	0
	50002386	45	0	1	1	4	1	3	1	1	1	2	0		22	0	8	0	1	45	3	0		0			1	113.67	74	62.89	79	157	97	111	0
	50001700	16	0	1	1	16	3	3	1	0	0	2	0		22	0	6	30			3	1	4	0			1	127.33	76.67	68.33	79	159	95	119	0
	50001709	34	0	1	1	34	4	3	1	2	2	2	0		21	0	7	0	1	40	3	1	2	0			1	143.67	87.67	77.44	79	160	102	122	0
	50001745	54	0	1	1	54	1	3	1	0	1	2	1	6	22	30	8	0	0		3	0		1	GYM	70	1	148	95.67	81.56	79	160	108	116	1
	50001300	24	0	1	1	24	2	3	1	1	2	2	0		20	0	6	0	0		3	1	1	0			1	163	106.33	90.11	79	164	110	126	0
	50002407	53	0	1	1	40	0	1	0	0	0	2	0		20	30	5	0	1	30	3	0		0			1	132	88.33	73.78	79	165	98	108	0
	50002254	36	0	1	1	36	3	1	2	1	2	2	2		1	0	6	0	0		3	0		0			1	121	75.33	65.78	79	166	95	111	0
	50001850	19	0	1	1	6	2	1	2	2	2	2	0		21	0	5	15	0		7	1	4	0			1	115.67	83	66.56	79	185	104	121	0
	50002204	19	1	1	1	9	2	3	1	1	2	2	0		22	0	6	0	0		3	0		1	SOCCER	120	1	116	65.67	60.89	79	187			0
	50001829	45	0	1	1	45	2	3	2	0	0	2	1	4	22	0	3	0	0		3	0		0			1	103.67	63.67	56.11	80	133	105	119	1
	50002366	37	0	1	1	35	3	3	1	1	2	2	0		19	30	5	0	0		3	0		0			1	116.67	77.33	65	80	155	94	119	0
	50002002	78	0	1	1	30	1	3	0	1	1	2	0		20	30	7	0			3	0		0			0	124.67	71.33	65.33	80	156	102	103	0
	50001826	25	0	1	1	25	3	3	2	0	0	2	1	1	21	0	4	30			3	1	4	0			1	140.33	85	75.44	80	157	122	188	0
	50001624	43	0	1	1	43	3	1	1	1	2	2	0		21	0	4	0	1	60	3	1	1	0			1	128	88	72.33	80	160	88	123	0
	50002326	60	0	1	1	60	2	3	0	0	0	0	0		20	0	6	0	0		3	0		0			1	159.33	95.33	85.22	80	160	120	142	1
	50001956	28	0	1	0		2	3	2	1	2	2	2		20	30	6	0	0		3	0		0			1	138.67	81.33	73.67	80	163	113	118	0
	50001823	57	1	1	1	50	2	1	2	2	0	2	1	6	21	6	0		0		3	1	5	0			0	145.33	87.33	77.56	80	164	109	119	0
	50002448	20	1	1	0				1	2	0	2	0		21	0	6	0	0		7	1	5	0			0	135	84.67	73.22	80	169			0
	50002400	47	1	1	1	47	2	3	1	1	2	2	1	6	21	0	5	0	0		3	1	5	0			1	117	80.33	66.11	80	172	72	85	0
	50002289	42	1	1	1	34	4	2	1	1	2	2			22	0	5	30			3	1	5	0			1	114	74.33	63.11	80	180			0
	50001453	56	0	1	1	7	1	3	1	1	1	2	0		22	0	5	0	1	120	3	1	4	0			0	135	74.33	69.78	81	153	96	129	0
	50001824	34	0	1	1	20	3	2	1	0	1	2	0		22	0	5	0	0		3	1	3	0			1	124	80.33	68.44	81	157	92	132	0
	50002312	49	0	1	1	49	1	3	0	1	1	2	0		20	0	7	0	1		3	1	4	0			0	122.67	83.67	68.78	81	158	100	119	0
	50001949	49	0	1	1	49	4	1	1	0	1	2	0		22	0	7	0	0		3	1	1	0			0	181.67	107.67	96.44	81	165	100	118	0
	50001491	26	1	1	1	2	4	3	2	1	0	2	0		24	0	8	0	0		3	0		1	JOGGING	120	1	114.67	75.33	63.67	81	171	93	109	0
	50002432	76	0	1	1	76	2	3	2	2	1	2	0		19	0	6	30	1	120	3	0		0			1	147.33	93	80.44	81	172	103	117	1
	50002068	28	0	1	1	6	2	1	2	2	2	2	0		20	30	5	0	0		3	1	2	0			1	120.33	86	69.11	81	185	91	114	0
	50001207	44	1	1	1	44	3	3	1	1	1	2	0		21	0	5	0	0		3	0		0			1	132	93	75.33	82	102	82	101	0
	50001833	36	0	1	1	36	2	1	0	0	0	2	0		22	0	4	45	0		3	1	2	0			0	131.67	91	74.22	82	153	107	117	1
	50002013	33	0	1	1	18	1	1	1	0	2	2	0		24	0	6	0	1	5	3	1	1	0			0	101.67	61.33	54.33	82	159	100	122	0
	50001587	29	0	1	1	29	2	1	0	2	0	0	0		21	0	6	0	0		3	1	1	0			1	125	82	69.33	82	160	93	139	0
	50001774	31	0	1	1	3	2	3	1	0	2	2	0		19	0	4	30	1	30	3	1	2	0			1	126	80	69	82	160	99	118	1
	50001818	36	0	1	1	36	3		1	0	0	2	0		20	0	6	0	1	120	3	1	3	0			1	103.33	71.33	58.56	82	160	93	106	0
	50002355	42	0	1	1	40	2	2	0	0	0	0	0		23	30	6	30	0		3	1	2	0			0	118.33	68.67	62.33	82	160	121	104	0
	50002150	43	0	1	1	43	3	2	1	0	0	0	0		22	0	5	0	0		3	0		0			1	96.33	69.33	55.56	82	164	94	121	0
	50001816	50	0	1	1	50	2	1	1	0	2	2	0		22	0	6	30	0		3	0		0			0	206.33	128.67	111.67	82	166			0
	50001794	39	0	1	1	12	2	1	1	1	2	2	0		20	0	5	0	0			0		0			1	122.67	87	70.22	82	168	93	128	0
	50002406	37	1	1	1	37	2	3	1	1	2	2	0		23	0	4	0	0		3	1	2	0			1	134	87.33	74.11	82	181	68	104	0
	50001960	43	0	1	0		1	3	2	2	1	2	0		20	30	6	30	0		3	0		0			0	104	64	56	83	151	101	116	1
	50001580	24	0	1	1	24	2	1	1	2	2	2	0		21	0	7	0	1	120	3	1	4	1	JOGGING	120	1	120.33	80.67	67.33	83	154	102	120	0
	50001650	32	0	1	1	12	3	3	0	0	0	2	0		22	0	7	0	0		3	0		0			1	126	90.67	72.56	83	157	102	126	0
	50002247	43	1	1	1	43	4	2	0	0	2	2	1	10	22	0	8	0	0		3	1	5	0			1	166.67	116.33	94.67	83	161	75	89	0
	50002029	69	1	1	1	69	2	3	1	0	1	0	2		24	0	9	0			3	0		0			1	152.33	105.33	86.22	83	163	91	90	0
	50002215	62	0	1	1	62	2	1	0	1	1	2	0		20	30	4	0	0		3	0		0			0	179	115.67	98.22	83	167	105	115	0
	50001182	23	0	1	1	2	2	3	0	0	2	2	0		21	0	8	0	0		3	1	4	0			1	151.33	102.33	84.89	84	107	90	117	0
	50001768	40	0	1	1	40	3	3	1	0	2	2	0		19	0	9	0	1	20	3	0		0			1	127.33	86	71.44	84	156	104	126	0
	50001194	31	0	1	1	13	3	3	1	1	2	2	0		22	0	8	0	0		3	1	5	0			1	116	63.33	60.11	84	157	71	83	1
	50001296	53	0	1	1	30	4	2	1	1	0	2	0		21	30	5	30	0		3	1	1	1	SKIPPING	60	0	140	88	76	84	158	164	144	0
	50002098	64	0	1	1	64	2	3	1	0	0	2	0		20	30	6	0	1	60	3	1	2	0			1	148.67	91	80.22	84	163	96	129	0
	50001578	35	0	1	1	11	3	1	1	1	2	0	0		21	4	4	0	0		3	1	5	0			1	128	89	72.67	85	121	104	121	0
	50001793	61	0	1	1	20	2	3	0	2	2	2	0		22	0	8	0	0		3	0		0			0	142	99.33	80.44	85	153	105	109	0
	50002403	73	0	1	1	73	1	3	0	0	1	2	0		22	0	5	0	0		3	1	5	0			1	134.67	83.67	73.11	85	158	97	108	0
	50001446	60	0	1	0		0	3	0	0	1	2	0		21	0	6	0	1	80	3	1	5	0			1	136.67	81.67	73.11	85	159	103	111	1
	50001219	47	0	1	1	47	2	3	1	1	1	2	0		24	0	10	0	0		3	1	5	0			1	121	80.67	67.56	85	161	96	109	0
	50001786	50	0	1	1	50	2	2	1	1	2	2	0		21	0	4	30	0		3	1	4	1	BODY BUILDING		0	125.67	84.67	70.11	85	161	92	109	0
	50002393	59	0	1	1	17	1	3	1	1	1	2	0		20	35	5	30	0		3	0		0			0	147	88.67	78.56	85	162			0
	50001711	28	0	1	1	6	3	3	0	0	0	2	0		21	0	7	0	1	60	3	1	2	0			0	121	74.33	65.11	85	163	99	116	0
	50001470	49	0	1	1	48	4	1	1	0	0	2	0		23	0	5	0	0		3	1	4	0			0	129	80.33	69.78	86	107	96	123	0
	50001929	55	0	1	1	55	1	3	0	0	2	2	1	10	21	0	7	30	0		3	0		0			1	136	85.67	74.22	86	148	105	134	0
	50002284	55	0	1	0		1	3	2	2	1	2	0		22	9	5	0	1	60	3	0		0			0	146	86.67	77.56	86	156			1
	50001287	24	0	1	1	24	4	2	0	0	2	2	0		23	0	6	0	0		3	1	4	0			1	108.33	74	61.11	86	158	106	116	0
	50001586	41	1	1	1	41	3	1	1	2	2	2	1	20	20	30	5	0	0		3	1	5	0			0	147.33	95.33	80.89	86	179	99	106	0
	50002412	33	0	1	1	9	1	3	0	0	0	0	0		21	0	5	0	0		3	1	2	0			1	133.67	90	74.89	87	160	99	107	0
	50001532	32	0	1	1	32	3	3	0	2	1	2	0		22	30	5	0	0		3	1	5	0			1	133	75.67	69.89	87	163	102	160	0
	50001519	33	0	1	1	4	3	3	0	1	1	2	0		21	0	7	0	0		3	1	4	0			0	119.33	82	67.11	87	164	103	120	0
	50001175	55	0	1	1	55	2	3	1	1	1	2	1		22	0	6	30	0		3	1	4	0			0	138.33	86.67	75	88	147	111	124	0
	50001634	38	0	1	1	2	3	1	1	1	1	2	0		21	30	6	30	1	30	3	0		0			1	118	73.67	64.22	88	160	108	112	0
	50002419	54	0	1	1	50	2	3	0	1	1	2	0		22	0	6	0	0		3	0		0			0	132.67	86.67	73.11	88	162	103	120	0
	50002009	44	0	1	1	7	1	1	1	0	1	2	0		21	0	5	0	0		3	1	1	1	RUNNING	120	1	197.33	122.67	107	88	166	111	104	0
	50002303	61	1	1	1	61	3	3	1	0	1	2	0		23	55	5	30	1	60	3	0		1	PUSHUPS	30	1	161	108.33	90.11	89	162	96	125	0
	50001123	37	0	1	1	39	4	1	0	0	0	2	0		22	0	5	0	0		3	1	4	0			1	139.33	94.33	78.22	89	164	82	93	0
	50001197	53	0	1	1	56	1	3	2	2	2	2	2		20	30	5	0	0		3	0		0			1	166.67	100.67	89.44	89	164	128	111	0
	50002387	29	1	1	1	29	2	3	1	1	1	0	0		2	0	6	30	1	120	3	1	5	1	GYM	40	1	145	89.67	78.56	89	175			0
	50002155	45	0	1	1	45	2	3	1	1	2	2	0		21	30	9	0	0		3	1	5	0			0	113.67	77.67	63.78	90	151	103	132	1
	50001742	79	0	1	1	90	2	3	1	1	1	2	0		19	30	7	30	0		3	1	2	0			1	174.67	87.67	87.78	90	153	99	142	0
	50002017	65	0	1	1	65	2	3	1	0	1	2	0		23	30	5	0			3	0		0			1	187	100	96	90	156	111	110	0
	50002156	49	0	1	1	40	2	1	1	1	1	0	0		21	0	5	0	1	60	3	0		0			1	145.67	95.67	80.78	90	157	112	124	0
	50001430	62	0	1	1	57	4	3	1	1	1	2	0		22	0	5	0	0		3	1	3	0			1	139.33	77.67	72.67	90	158	103	127	1
	50001827	41	0	1	1	7	2	1	0	0	0	2	0		20	0	4	15	0		3	1	4	0			1	129	74.33	68.11	90	158	109	130	0
	50002413	28	0	1	1	5	2	3	0	0	0	2	0		21	0	6	0	0		3	1	5	0			0	123.67	79.33	67.67	90	162	103	119	0
	50001291	42	0	1	1	9	3	3	0	0	0	2	0		18	0	6	0	0		3	1	5	0			1	126.33	88	71.78	91	160	107	117	0
	50002242	51	0	1	1	51	3	3	1	1	1	2	0		24	0	10	0	0		3	0		0			0	135.33	76.67	70.67	91	161	105	121	0
	50001464	29	0	1	0		2	3	1	0	0	2	0		22	0	6	0	0		3	0		0			1	120	79.67	66.89	91	165	94	122	0
	50001612	61	0	1	1	61	1	1	2	2	2	2	2		21	0	5	0	0		3	0		0			1	134.67	80	71.89	92	149	117	131	1
	50001433	33	0	1	1	3	3	3	1	1	0	2	0		22	0	7	0	0		3	1	5	0			1	122	75	66	92	161	92	131	0
	50001280	56	0	1	1	56	2	3	1	1	1	2	1	10	22	0	4	0	1	60	3	0		0			1	124.33	85.67	70.33	92	162			0
	50001912	50	0	1	1	53	3	3	1	0	0	2	0		22	0	4	30	0		3	1	3	0			1	112.33	66.33	59.89	92.8	147	112	147	0
	50002105	60	0	1	1	60	3	3	1	1	1	2	0		23	0	6	0	0		3	1	1	0			1	163	108	90.67	93	149	120	129	0
	50001211	47	0	1	0		4	1	1	1	1	2	0		21	30	5	0	1	20	3	1	1	0			1	128.67	92.67	74.11	93	158	112	133	1
	50002196	51	0	1	1	37	2	3	1	1	1	2	0		23	0	7	0	0		3	1	2	0			1	129.33	79	69.78	93	158	102	126	0
	50001779	51	1	1	1	15	3	3	2	0	2	2	0		22	0	4	0	0		3	1	4	0			1	120	71	64	93	160	90	113	0
	50001828	49	0	1	1	49	2	3	1	1	1	2	0		21	0	5	30	0		3	1	2	0			1	153.33	106	86.78	93	163	127	123	0
	50002153	34	1	1	1	34	1	3	2	0	0	2	0		21	0	5	0	0		3	1	3	0			1	128.67	88.67	72.78	93	163	102	10	1
	50001801	32	0	1	1	7	2	3	0	1	2	2	0		20	0	6	30	0		3	1	2	0			1	129	92	74	95	156	106	134	0
	50002424	64	0	1	1	29	2	3	0	1	1	0	0		22	0	5	30	0		3	1	2	0			0	127.67	80	69.22	95	161	109	117	0
	50001220	34	0	1	1	34	3	2	0	1	0	0	0		22	0	5	0	0		3	1	2	0			1	70	70.33	47.11	95	169	76	102	0
	50001424	48	1	1	0		2	3	1	1	0	2	0		21	0	5	0			3	1	4	0			1	134.33	87	74.11	96	175	111	112	0
	50002422	31	0	1	1	31	3	1	1	1	2	2	2		22	0	8	0			3	1	4	0			1	140.67	91	77.56	96	175			0
	50002373	58	0	1	1	58	2	3	1	1	0	2	1	2	23	0	5	0	0		3	1		0			1	124	90	71.67	97	160	90	114	0
	50002376	62	0	1	1	36	1	3	1	0	1	2	0		21	0	7	0	0		3	0		0			1	159	109.67	89.89	97	160	102	118	0
	50001620	25	0	1	1	24	3	3	0	0	0	2	0		20	30	9	55	0		3	1	2	0			0	149	116.67	88.56	98	160	106	121	0
	50001172	27	0	1	1	27	3		2	1	2	2	0		22	0	6	30	0		3	1	5	0			1	125	79.67	68.56	98	161	113	124	0
	50001420	35	0	1	1	12	0	1	1	0	1	2	0		20	0	4	0	0		3	0		1			0	144.67	101.67	82.11	98	165	102	147	1
	50002062	49	1	1	1	37	2	1	1	0	0	2	0		23	0	6	0	0		3	1	1	0			0	126.67	75.33	67.33	98	168	111	122	0
	50001250	50	0	1	1	10	1	1	0	0	1	2	0		21	0	5	0	0		3	1	1	0			0	148.67	88.67	79.11	99	149	120	132	1
	50001915	42	1	1	1	5	1	3	0	0	0	2	1	5	20	0	7	0	0		3	1	5	0			1	113.67	83.67	66.11	99	156	184	180	0
	50002034	58	0	1	1	58	2	1	1	0	1	2	0		21	30	4	30	0		3	1	5	0			1	147	93	80.33	99	162	126	135	0
	50001743	33	0	1	1	32	3	3	1	0	1	2	0		21	0	8	0	0		3	0		1	AEROBIC	60	1	161.33	110	90.78	100	163	102	130	0
	50002510	20	0	1	1	20	2	3	1	2	2	2	2		22	0	7	0	0		3	0		0			0	118.67	77.33	65.33	100	172	103	126	0
	50001836	40	0	1	1	40	3	3	1	1	0	2	0		22	30	6	0	0		3	1	3	1	JOGGING	20	1	135.67	89.67	75.44	100	173	118	135	0
	50001810	44	0	1	1	44	2	3	1	1	1	2	0		22	0	6	0	0		3	1	3	0			0	145	83.67	76.22	101	162	108	119	0
	50002131	54	0	1	1	53	2	3	0	0	1	0	0		22	0	9	0	0		3	1	4	0			1	137.67	84	74.22	102	152	100	138	0
	50002128	23	0	1	1	23	4	2	1	1	2	2	2		21	30	5	15	0		3	1	5	0			1	138	86	75	102	165	108	139	0
	50001478	55	0	1	1	2	1	3	1	1	2	2	0		21	0	5	0	0		3	1	2	0			1	167	93.33	87.11	103	164	108	129	1
	50002216	49	1	1	1	49	3	3	1	1	1	2	0		23	0	4	30	1	30	3	0		0			1	161.33	103.33	88.56	103	172	118	114	0
	50001762	33	0	1	1	3	2	3	0	0	2	2	0		23	0	7	20	1	120	3	1	4	0			1	117	74.67	64.22	104	160	113	137	0
	50001821	63	0	1	1	50	3	3	0	0	1	2	0		21	0	4	0	1		3	1	4	0			1	159	111	90.33	104	170	116	121	0
	50002088	38	0	1	1	38	3	2	1	0	2	2	0		21	0	6	0	0		3	0		0			1	137	90.33	76.11	106	158	112	132	0
	50001934	62	0	1	1	62	2	3	1	0	1	2	0		21	0	5	0	0		3	1	3	0			0	165	93.67	86.22	107	159	121	134	0
	50001449	47	0	1	1	8	2	1	1	1	1	2	0		20	30	5	30	1	120	3	1	4	0			0	128	78	68.67	107	164	113	139	0
	50001183	47	0	1	1	47	2	3	1	1	1	2	0		20	30	4	30	0		3	1	2	0			1	168	104	91	108	158	122	143	0
	50001357	58	1	1	1	58	2	2	0	0	1	2	0		21	30	7	0	0		3	0		0			1	139.33	80.33	73.56	108	161	113	130	0
	50001457	50	0	1	1	50	4	1	1	1	0	2	0		21	0	5	0	0		3	1	5	0			1	98.67	70	56.56	108	168	108	142	0
	50001744	45	1	1	1	44	0	3	1	1	1	2	0		19	0	6	0	0		3	1	2	0			0	130.67	71	67.22	110	159	118	122	1
	50001167	31	0	1	1	31	3	3	1	1	1	2	0		22	0	8	0	0		3	1	5	0			1	125	87	71	112	159	120	129	0
	50001100	49	0	1	1	49	2	3	1	2	0	2	2		20	0	5	0	0		3	0		0			1	122.33	77.67	67	117	157	117	156	0
	50002035	49	0	1	1	49	2	3	0	1	1	2	0		21	30	7	0	0		3	1	3	0			1	114.67	69.33	61.67	117	159	125	145	0
	50002122	32	0	1	1	32	1	3	0	1	0	2	0		11	0	7	0	1	60	3	1	2	0			1	127	72	66.67	117	169	90	110	0
	50002140	52	0	1	1	52	1	3	1	1	1	2	0		21	0	5	0	0		3	1	5	0			0	151.33	88.67	80	117	169	117	139	0
	50001935	34	0	1	1	34	3	3	1	1	1	2	0		19	0	4	0	0		3	1	1	0			1	145.67	108	84.89	124	173	113	133	0
	50001609	54	0	1	1	54	1	1	1	2	2	2	0		20	10	7	0	0		3	1	5	0			1	144	102	82.33	129	163	135	151	0
	50001130	42	0	1	1	42	0	3	2	2	1	2	0		21	0	6	0	0		3	0		0			0	156.33	95.67	84	137	158	150	170	1
	50001371	26	0	1	0		2	3	1	1	0	0	0		20	0	6	30	1	120	3	1	5	0			0	142.67	101.33	81.33	148	176	137	141	0
	50002137	73	0	1	1	42	2	3	1	1	1	2	0		21	0	6	30	1		3	1	2	0			1	136	88.67	75.22	106	153	121	127	0
	50002123	54	0	1	1	60	0	3	0	0	0	0	0		20	0	6	0	0		3	1	5	0			0	109	75	61.33	130	165			0
	50001315	40	0	1	1	38	1	3	2	2	2	2	0		22	0	7	0	1	240	3	1	3	0			0	159.33	91.33	83.56					0
	50001342	30	1	1	1	30	2	3	0	0	2	2	1	15	24	0	6	0	0		3	0		0			1	121.33	73.67	65.33					0
	50001455	63	0	1	1	48	4	3	2	2	1	2	0		21	0	6	0	0		3	0		0			1	133	79.67	71.22					0
	50001627	29	0	1	0		3	1	1	1	2	2	0		20	30	5	30	0		3	1	4	0			1	115.67	76.67	64.44					0
	50001906	41	0	1	1	12	1	3	1	1	1	2	0		22	0	6	0	0		3	1	5	0			1	112.67	67	60.22					0
	50001927	52	0	1	1	52	3	3	1	1	1	2	0		22	0	6	0	1	60	3	0		0			1	168	98.33	89.11					0
	50002197	59	0	1	1	58	3	3	1	0	2	2	0		22	0	8	0	0		3	0		0			1	124.33	89.33	71.56					1
	50002227	21	0	1	1	21	3	3	2	1	2	2	0		21	0	6	30	1	180	3	1	5	0			1	126.67	81.33	69.67			78	105	0
	50002238	27	0	1	1	27	3	1	0	0	2	2	0		22	0	5	30			3	1	1	0			1	111.33	73.33	61.89					0
	50002281	48	0	1	1	48	3	3	2	2	1	2	0		21	0	6	0	1	120	3	0		0			1	125.33	76	67.44					0
	50002356	42	1	1	1	42	1	3	1	1	1	2	0		19	0	8	0	0		3	1	5	0			0	155.67	101.67	85.78					0
	50002363	73	0	1	1	45	1	3	1	1	1	2	0		21	0	5	0	0		3	1	1	0			1	150.33	101	84.11					1
	50002394	66	0	1	1	57	1	3	0	0	1	2	0		21	0	7	0	0		3	0		0			0	132.67	87.33	73.33					0
	50002224	40	1	1	1	30	3	3	1	1	2	2	0		21	0	5	0	1	60	3	1	4	0			1	104	64.67	56.56			98	107	1
	50001381	45	1	1	1	29	0	1	0	2	2	2	1	4	21	0	5	30	0		3	1	5	0			1	124.67	88.33	71.33	32	154	54	167	1
	50001623	56	1	1	1	56	2	3	0	0	2	2	1	10	22	0	6	0	0		3	1	5	0			0	106.67	81.33	62.67	37	161	66	79	1
	50002276	84	0	1	1	45	0	3	2	2	0	2	0		19	30	6	0	1	30		1	5	0			0	76	50.33	42.11	38	145	68	80	0
	50001415	37	0	1	1	3	3	1	0	1	2	2	0		21	0	9	0	0		3	0		0			1	107	64.33	57.44	38	155	77	94	0
	50001556	27	0	1	1	5	3	3	1	1	2	2	0		19	0	7	0	0		3	1	5	0			1	102.67	65.67	56.44	38	157	81	93	0
	50001859	24	0	1	1	24	3	3	2	2	2	2	0		21	30	7	30	0		3	1	4	0			1	151	105.33	85.78	40	141	61	91	0
	50001375	49	0	1	1	11	1	3	1	0	2	2	0		20	0	6	0	0		3	1	4	0			0	150.67	92	80.89	40	151	90	107	1
	50001862	20	1	1	1	3	4	3	1	2	0	2	2	10	24	0	5	30	1	120	3	1	1	0			1	109.33	78.33	62.89	40	152	79	90	0
	50001901	51	0	1	1	51	1	3	1	0	0	2	1	2	21	30	7	0	0		3	1	5	0			0	109.67	52.33	54	42	152	75	86	0
	50001072	28	1	1	1	18	3		1			0	2		22	30	4	30	1	360	3	1	4	0			1	98.33	67.67	55.67	44	157	67	93	0
	50001724	26	0	1	0		3	1	0	2	1	2	0		21	0	7	0	1	30	3	1	4	0			1	140.67	91.67	77.78	44	157	67	90	0
	50002219	22	0	1	1	15	4	2	1	1	2	2	0		21	0	7	0	0		3	1	5	0			1	145	113	86.33	44	159	61	86	1
	50001547	28	0	1	1	2	3	2	0	2	3	2	0		21	0	10	0	1	60	3	1	2	0			1	88	54	47.67	44	160	72	89	0
	50002513	41	1	1	1	20	2	1	0	1	2	0	0		20	0	6	0	1	240	3	1	1	0			0	112.67	72	61.56	44	170	66	88	1
	50001038	20	0	1	1	11	3		2			2	0		21	30	8	0	1	30	3	1	4	0			0	133.33	77	70.11	45	156	72	91	0
	50001976	19	0	1	1	18	2	3	0	0	2	2	1	3	19	0	6	30	0		3	1	5	0			1	103.67	62	55.56	45	158	66	88	0
	50002051	27	1	1	1	27	2	3	1	1	2	2	1	2	22	0	6	30	0		3	1	5	0			1	122.33	80.67	68	45	160	60	83	1
	50001292	18	0	1	1	18	2	3	1	1	2	2	0		21	30	12	0	1	30	3	1	5	0			0	98	72.33	56.78	46	149	69	94	1
	50002482	24	0	1	1	2	3	3	0	0	2	2	0		21	0	5	0	0		3	1	3	0			0	105	70.67	58.56	46	152	67	88	0
	50001222	54	0	1	1	40	2	3	1	1	1	2	1	4	21	0	8	0	0		3	1	5	0			0	129.33	78.33	69.22	46	161	80	94	0
	50001940	55	0	1	1	55	0	3	1	2	2	2	1	20	20	30	6	0	0		3	1	5	0			1	170	120.33	97.11	46	165	77	90	0
	50002243	22	0	1	1	22	3	3	1	1	2	2	0		22	30	8	0	0		3	1	5	0			0	116	77.67	64.56	47	149	70	89	0
	50002052	30	0	1	1	30	3	3	1	0	0	2	0		22	30	8	0	0		3	1	5	0			0	98	61.67	53.22	47	151	68	83	0
	50001294	27	1	1	1	27	4	3	1	0	0	2	1	3	23	0	5	0	0		3	1	4	0			1	121	75.33	65.78	47	156	64	92	0
	50001181	52	1	1	1	52	2	3	2	2	2	2	1	10	21	0	6	0	1	120	3	1	5	0			1	125.67	94	73.56	47	179	72	99	0
	50001354	23	0	1	1	5	3	3	0	0	2	2	0		21	30	3	0	0		3	1	3	0			0	110.67	67	59.22	48	154	67	92	0
	50002143	53	0	1	1	53	1	1	1	0	1	2	0		23	0	6	0	1	60	3	0		0			1	164	102	89	48	156	75	95	0
	50001498	28	1	1	1	10	2	1	2	1	2	2	1	10	19	0	4	30	1	30	3	1	2	0			1	127.33	84.33	70.89	48	164	83	87	0
	50001759	54	0	1	1	54	1	3	1	0	1	2	1	3	21	0	7	0	0		3	1	2	0			1	154.33	99.67	85	49	137	72	97	0
	50001265	41	0	1	1	40	1	3	1	1	0	2	0		21	0	8	0	1	120	3	1	5	0			0	129.67	87.33	72.33	49	150	78	99	0
	50001777	30	0	1	0		2	3	0	2	0	2	1	5	20	0	6	0	1	60	7	1	4	0			1	128.33	74.33	67.89	49	151	77	91	0
	50001638	18	0	1	1	18	3	3	1	2	1	0	0		24	0	6	0	1	30	2	1	5	0			1	102.67	64	55.89	49	154	68	97	0
	50001755	29	0	1	1	5	3	1	0	0	0	2	0		19	0	9	0	1	60	3	0		0			1	112.67	82	65.22	49	157	75	91	0
	50001835	20	0	1	1	2	2	3	1	1	1	2	0		19	0	6	0	0		3	1	5	0			1	109.67	68	59.56	49	159	69	159	0
	50001326	65	1	1	1	60	0	3	2	2	2	2	0		22	0	6	0	0		3	0		0			0	147.33	94.67	80.67	49	165	73	86	0
	50001716	26	0	1	0		3	1	0	1	0	2	0		21	0	6	0	1	30	5	1	4	0			1	137.33	82.67	73.67	50	153	79	98	0
	50001496	15	0	1	1	15	2	3	2	2	0	2	0		21	0	6	0	1	30	3	1	4	0			1	130.33	81.67	71	50	154	69	94	0
	50001537	16	0	1	1	16	3	3	1	2	3	2	0		22	0	6	30	1	30	3	1	5	0			1	104.67	66.33	57.33	50	155	81	104	0
	50002158	24	0	1	1	10	2	3	1	0	0	2	0		21	0	6	0	0		3	1	1	0			0	132.67	89.33	74	50	155	81	98	0
	50002287	19	0	1	1	2	1	3	0	0	0	2	0		22	0	6	0	0		3	0		0			1	121	73	65	50	156	78	93	0
	50001683	34	1	1	1	1	3	3	0	0	0	2	0		21	30	6	0	0		3	1	5	0			0	122	81.67	67.89	50	157	78	97	0
	50001095	23	0	1	1	26	3		1	1	2	2	0		22	8	8	30	1	120	3	1	4	0			1	117.67	71	63.22	50	159	63	69	0
	50002104	20	0	1	1	19	3	3	1	0	2	2	0		21	50	6	0	1	160	3	0		0			1	114.33	75	63.44	50	159	66	89	0
	50001863	50	0	1	1	50	1	3	1	0	1	2	1	4	21	8	0		0		3	0		1	RUNNING	90	1	168	111	93.33	50	160	81	92	0
	50002084	46	1	1	1	46	2	1	1	1	2	2	1	10	22	0	6	0	0		3	1	5	0			1	139	90	76.67	50	160	68	90	0
	50001530	18	0	1	1	4	4	3	0	1	1	2	0		22	0	5	0	0		3	1	2	0			0	103.67	59.67	54.44	50	163	73	90	0
	50001857	23	0	1	1	2	2	3	2	2	2	2	0		21	30	6	0	0		3	1	4	0			1	138.33	89.67	76.33	50	166	73	94	1
	50001542	21	0	1	1	21	4	3	0	3	3	2	2		21	0	7	0	0		3	1	5	0			1	103	66.67	56.89	50	167	65	92	0
	50002520	32	1	1	1	32	3	3	1	0	0	2	1	10	22	0	4	0	0		3	1	5	1	JOGGING	120	1	149.33	99	83.11	50	170	73	79	0
	50002167	88	0	1	1	30	0	3	2	2	2	2	0		21	0	5	0	1	30	3	1	5	0			0	108	71	59.67	51	137	95	97	0
	50002512	46	0	1	1	46	2	3	2	2	2	2	1	10	21	0	6	0	0		3	1	4	0			0	161.33	104.67	88.67	51	142	77	94	0
	50001105	78	0	1	1	47	1	3	0	0	1	2	0		21	20	7	30	0		3	1	5	0			1	182	99.33	94.11	51	152			0
	50001670	30	0	1	1	30	3	3	0	1	2	2	0		22	0	6	0	0		3	1	5	0			1	109	61	57	51	152	75	100	0
	50001725	31	0	1	1	30	3	3	1	0	0	2	0		21	0	7	0	1	160	3	1	3	0			1	129	81.67	70.56	51	154	76	94	0
	50001639	17	0	1	1	17	3	3	1	2	1	0	0		23	0	6	0	0		3	0		0			1	126.67	70.67	66.11	51	155	77	88	0
	50001844	27	1	1	1	3	1	1	0	1	0	2	1	10	20	30	5	0	1	30	2	0		0			1	116.67	82	66.56	51	156	72	187	0
	50001493	22	0	1	1	2	3	3	0	0	2	2	0		22	0	6	0	0		2	1	5	0			1	108.33	60.33	56.56	51	159	77	93	0
	50001131	20	0	1	1	8	2	3	1	0	2	2	0		22	0	5	30			7	1	5	0			0	108.67	63.33	57.33	51	161	73	98	0
	50001577	28	0	1	1	2	2	2	2	2	0	2	0		22	0	4	0	0		3	0		0			1	106	71	59.33	51	161	74	91	0
	5001761	15	0	1	1	15	1	3	0	2	2	2	0		22	0	9	0	1	30	3	0		0			1	153.67	84.67	79.78	52	150	95	107	1
	50002253	27	0	1	1	4	3	1	0	0	0	2	0		22	0	6	30	1	30	3	1	5	0			0	106	77.67	61.22	52	150	84	179	1
	50001781	20	0	1	1	1	3	3	2	2	2	2	0		21	0	9	0	1	120	3	1	4	0			1	128.67	80	69.89	52	151	76	95	0
	50002483	19	0	1	1	19	3	3	1	0	2	2	0		24	0	7	0	1	60	3	1	1	0			0	148	91.33	79.78	52	151	78	107	0
	50001352	28	1	1	1	2	1	1	1	2	2	2	0		19	0	5	30	1	30	2	1	2	0			0	113.33	72.33	61.89	52	152			1
	50001487	31	0	1	1	1	3	1	2	2	2	2	0		22	0	6	0	0		3	0		0			1	139	91.33	77.11	52	152	83	94	0
	50001108	21	0	1	1	7	3	3	0	0	0	2	0		22	0	10	30	0		3	1	3	0			1	131.67	91.67	74.78	52	153	83	104	0
	50001068	19	0	1	1	18	4		1			0	1	7	22	0	6	0	0		3	1	5	0			0	120.33	82	67.44	52	155	76	104	0
	50001247	26	0	1	1	26	4	2	0	0	0	0	0		20	30	5	15	0		3	1	5	0			1	125.67	83.33	70	52	155	74	102	0
	50001051	48	0	1	1	47	3		1			2	0		21	0	5	0	1	30	3	1	5	0			0	112.33	70	60.78	52	156	78	88	0
	50001061	43	1	1	1	30	3		0			0	0		22	0	6	0	0		3			0			1	122	74.67	65.89	52	156	78	96	0
	50001775	20	1	1	0		0	1	2	2	2	2	2		21	0	4	0	0		7	1	5	0			0	116.67	71.33	62.67	52	157	70	91	0
	50002078	19	0	1	1	6	3	3	2	0	1	2	0		1	0	7	0	0		3	1	2	0			1	115.67	67	61.22	52	157	75	95	0
	50002517	50	0	1	1	50	1	3	1	1	1	0	0		23	0	8	0	0		3	1	5	0			1	129.67	87.33	72.67	52	158	72	99	1
	50001062	28	1	1	1	8	3		1			0	2		21	0	5	30	1	360	7	1	5	0			0	101.33	61.67	54.33	52	163	70	86	0
	50001552	37	0	1	0		3	3	0	1	1	2	0		21	0	7	0	0		3	1	1	0			1	101.33	61.67	54.67	52	163	70	86	0
	50001608	26	0	1	1	3	4	3	1	1	2	2	0		22	0	8	0	0		3	1	5	0			1	120.33	78.33	66.56	52	163	66	88	0
	50002519	28	0	1	1	28	4	2	0	0	2	2	0		22	0	10	0	0		3	1	4	0			1	151.33	101.33	84.56	52	164	69	89	0
	5001526	19	1	1	1	19	3		1			2	1	5	21	0	8	0	0		3	1	5	0			0	121.33	76.67	66	52	165	72	89	0
	50001164	20	1	1	1	20	2	3	1	1	2	2	1	10	21	0	9	0	0		3	0		0			0	136.33	87.67	74.67	52	167	71	89	0
	50001649	34	1	1	1	34	3	3	2	0	0	2	1	5	22	0	5	0	1	60	5	1	5	0			1	119.33	74.67	65	52	167	69	92	0
	50001508	30	1	1	1	34	3	3	1	0	2	2	1	7	22	0	5	0	1	120	3	1	5	0			1	127.33	84.33	70.89	52	170	72	89	0
	50001659	20	1	1	1	20	4	3	1	0	1	0	0		23	30	6	30	1	120	3	1	5	0			0	111.67	83	64.89	52	170	68	90	0
	50001553	21	1	1	1	2	3	1	0	3	1	2	2	12	22	0	8	0				1	5	0			1	152.33	104.67	86	52	173	77	91	0
	50001141	43	1	1	1	43	2		1	1	2	2	1	6	22	0	5	0	0		3	1	5	0			1	99	63	54.33	52	175	66	88	0
	50002203	15	0	1	1	15	2	3	0	0	0	0	0		21	0	6	30	0		3	0		1	JOGGING	60	1	118	74.33	64.44	52	182	69	98	0
	50001785	22	0	1	1	22	4	1	1	1	2	2	1	10	21	0	5	0	1	60	3	1	4	1	KARATE		1	129	82.67	70.89	52	189	73	95	0
	50001170	23	0	1	1	23	2	3	0	0	2	2	0		21	0	9	0	0		3	1	4	0			1	110.67	67	59.56	53	140	80	88	0
	50001681	21	0	1	1	21	4	3	1	0	0	2	0		22	0	9	30	0		3	1	4	0			0	109.67	66.67	58.78	53	156	70	99	0
	50002263	37	0	1	1	37	2	3	1	0	0	2	1	4	24	0	6	0	0		3	1	5	0			0	120.33	74	64.78	53	156	75	101	0
	50001698	27	0	1	1	27	3	3	0	1	0	0	0		22	0	6	30	1	180	3	0		0			1	112.33	72	61.78	53	157	73	97	0
	500011987	55	0	1	1	55	2	3	2	2	2	2	1	10	21	0	8	0	0		3	1	5	0			1	134	84	73	53	157	89	101	0
	50001377	71	0	1	1	71	2	3	0	0	0	0	0		22	0	5	0	0		3	1	1	0			1	147	93.33	80.44	53	158	81	95	0
	50001619	26	0	1	1	1	1	3	1	1	2	2	0		22	0	6	0	0		3	1	5	0			1	118.33	75.67	65	53	158	78	93	1
	50001979	22	1	1	1	22	3	3	1	1	2	2	2	7	22	0	5	0	0		2	1	5	0			1	127.67	79	69.22	53	159			0
	50001952	23	0	1	1	21	4	1	2	1	0	2	0		21	30	4	30	1	30	3	1	1	1	Aerobics	120	1	122.33	67	63.44	53	160	71	91	0
	50001215	23	1	1	1	2	1	1	0	2	0	2	1	2	21	30	3	0	0		3	1	5	0			0	131	82.33	71.11	53	162	83	93	0
	50001689	49	0	1	1	1	1	3	2	1	1	2	1	1	21	0	6	0	0		3	1	1	0			1	133.33	94.33	76.22	53	162	83	96	0
	50001468	24	1	1	1	3	2	1	2	2	0	2	1	3	21	0	6	0	1	120	7	1	1	0			1	119	74.33	64.78	53	163	50	85	1
	50001664	24	0	1	1	7	3	3	1	0	0	2	0		23	0	6	0	0		3	1	2	0			1	115.33	79.33	65.22	53	163	78	98	0
	50001753	26	1	1	1	26	3	3	2	2	2	2	1		23	0	9	0	0		3	1	5	0			1	94.67	63.67	53.11	53	163	77	90	1
	50002097	25	1	1	1	25	2	3	0	0	2	2	0		22	0	7	0	0		3	1	5	0			1			0.33	53	163			0
	50002278	48	1	1	1	17	1	1	2	2	2	2	0		22	0	6	0			3	0		0			0	112	68.67	60.22	53	164	76	87	0
	50001423	40	0	1	1	27	1	3	1	0	2	2	1	15	19	30	6	0	0		3	1	4	0			0	141.33	89.33	76.89	53	174	90	120	0
	50002063	38	1	1	1	38	3	1	1	1	2	2	2		21	0	6	0	0		3	0		0			1	129	83.67	71.22	53	175			0
	50001967	65	0	1	1	65	2	3	1	1	1	2	0		22	0	7	0	0		3	1	5	0			1	160	93.67	84.89	54	149	117	126	0
	50001977	20	0	1	1	20	2	3	1	1	2	2	1	10	1	0	7	0	0		3	1	5	0			1	149.33	105.67	85.33	54	152	79	99	0
	50001858	26	0	1	1	5		3	0	0	0	2	0		22	0	9	0	0		3	1	1	0			1	112	77.67	63.56	54	154		117	0
	50002470	21	0	1	1	1	3	3	0	0	2	2	0		23	0	8	0	0		3	0		0			0	127.67	80.33	69.33	54	154	77	99	0
	50002120	56	0	1	1	37	2	3	1	1	2	2	0		21	0	6	0	0		3	1	3	0			0	153.33	93	82.11	54	155	86	113	0
	50001600	26	0	1	1	26	4	2	1	1	2	2	0		21	30	4	0	0		3	1	5	0			1	120.33	76.33	65.89	54	157	76	98	0
	50001259	36	0	1	1	36	2	3	0	1	2	2	0		1	0	6	0	0		3	1	5	0			1	143	86.67	76.89	54	158	76	89	1
	50001414	72	1	1	1	50	3	3	2	0	1	2	1	10													1	127.67	75.33	68	54	158	85	94	0
	50002500	35	0	1	1	3	1	3	1	1	1	2	0		21	30	7	0	0		3	1	5	0			0	159	116	91.67	54	160	81	97	0
	50001684	25	0	1	1	25	3	3	0	0	0	2	0		23	0	4	45	0		3	1	1	0			1	115	71.67	62.56	54	162	72	92	0
	50002102	27	1	1	1	4	4	1	0	0	2	2	0		22	0	8	0	0		3		4	0			1	118.33	74.33	64.56	54	163			0
	50001272	35	0	1	1	35	2	1	2	2	2	2	0		21	0	5	0	0		3	1	5	0			1	104	73.33	59.44	54	165	88	113	0
	50001416	49	1	1	1	49	3	1	0	0	1	2	1	6	21	0	4	0	0		3	1	5	0			1	207	131.67	113.22	54	165	78	92	0
	50001999	30	1	1	1	6	2	1	1	1	0	2	0		22	0	4	30	0		3	1	5	0			1	134.67	85.67	73.78	54	165	82	99	0
	50001180	23	0	1	1	23	2	3	1	0	0	0	0		21	0	6	50	0		3	1	1	0			0	118.67	72.67	63.78	54	167	72	95	0
	50001165	21	1	1	1	21	3		1	1	2	2	1	5	22	0	7	0	1	30	3	1	5	0			1	120.33	75.67	65.67	54	168	77	89	0
	50001311	18	1	1	1	18	4		1	1	2	2	0		21	30	6	0	0		3	1	5	0			0	123.67	70.67	64.78	54	169	68	89	0
	50001555	57	1	1	1	57	1	3	1	2	2	2	1	8	21	0	6	0	0		3	1	5	0			1	142.67	85	76.22	54	170	75	86	1
	50001034	30	0	1	1	21	4		1			2	0		22	0	6	40	1	1	3	1	5	0			1	104.67	66.67	57.44	55	162	70	100	0
	50001544	47	1	1	1	27	1	3	0	2	2	2	1	5	20	0	5	0	0		3	1	5	0			0	150.33	86	78.78	55	167	76	94	0
	50001346	31	1	2	1	31	1	3	1	1	2	1	1	5	22	0	5	30	0		3	1	5	1	SOCCER	60	1	117.33	80.33	66.22	55	172	74	86	0
	50002458	50	1	1	1	5	2	3	2	2	2	2	1		22	0	10	0	1	60	3	1	5	0			0	130.33	79	69.78	55	172	81	87	0
	50001269	35	0	1	1	35	2	3	1	0	1	2	0		22	0	7	0	1	25	3	1	5	0			0	123.33	80.67	68	55.1	151	73	89	1
	50001641	18	0	1	1	17	0	3	0	2	1	2	0		21	30	6	0	1	60	3	1	4	0			1	121.67	78.67	67.11	56	152	78	99	0
	50002302	62	0	1	1	20	2	2	0	0	1	2	1	10	21	0	3	30	1		3	1	1	0			1	171	98.33	90.11	56	152	80	100	0
	50001813	38	0	1	1	8	3	1	2	2	2	2	0		20	0	5	0	0		3	0		0			1	148.33	96	81.78	56	155	89	101	0
	50002285	42	0	1	1	42	2	3	0	0	2	2	2		23	0	3	30	0		3	1	5	0			1	105	74.33	60.11	56	157	74	102	0
	50001064	25	0	1	1	25	4		1			2	0		21	0	8	0	1	120	3	1	1	0			0	112.33	70	60.78	56	160	81	100	0
	50001787	29	1	1	1	8	2	1	1	1	2	2	1	10	20	0	5	0	1	300	3	1	5	0			1	103	69.33	57.78	56	160	78	93	0
	50001632	21	1	1	1	6	1	1	1	2	1	0	0		22	30	6	0	0		2	0		0			1	125.33	79	68.44	56	163	86	100	0
	50001176	22	0	1	1	22	4	2	2	2	0	2	0		22	0	4	30	0		3	1	2	0			0	111	71.67	60.89	56	164	74	95	0
	50001636	18	0	1	1	8	3	3	1	2	1	2	0		22	0	8	0	1	120	3	1	5	0			1	110	61.33	57.44	56	165	77	93	0
	50002250	20	1	1	1	20	4	3	1	1	2	2	0		22	0	6	0	0		3	1	1	0			1	116.67	73	63.56	56	166	90	110	0
	50001706	26	0	1	0		3	1	0	2	0	2	0		22	0	8	0	1	120	3	1	5	0			1	114.33	68.33	61.22	56	171	71	91	0
	50002071	33	1	1	1	21	2	3	0	1	2	2	1	7	21	0	11	0	0		3	1	5	0			1	151.33	93	81.78	56	172	73	99	0
	500016871	21	1	1	1	3	4	2	1	0	0	2	1		22	0	4	0				1	5	0			1	122	75.33	66.11	56	174	74	92	0
	5001106	22	0	1	1	2	3	3	2	2	2	2	0		20	30	5	0	1	120	3	1	4	0			1	118	74.33	64.44	57	150	83	104	0
	50002126	63	0	1	1	36	1	3	0	0	1	2	0		20	30	5	0	0		3	0		0			1	115.33	72.67	63	57	151	98	99	0
	50001160	26	0	1	1	26	2	3	1	1	2	2	2		22	0	8	0	0		3	1	4	0			1	127.33	73.67	67.33	57	154	87	93	0
	50001509	75	1	1	1	10	1	3	0	2	2	2	0		16	0	6	0	1	420	3	1	5	0			1	164	95.33	86.78	57	154	103	105	0
	50001975	31	1	1	1	15	3	1	2	2	2	2	2		20	0	5	30	0		3	0		0			1	97	57	51.67	57	155	92	95	1
	50002454	53	0	1	1	53	3	1	1	1	2	2	0		22	0	4	0	0		2	1	4	0			1	156	91.33	82.78	57	156	89	103	0
	50002464	24	1	1	1	24	2	1	2	2	2	2	1	3	20	0	5	0	0		7	1	5	0			1	127	85	71	57	156	72	92	0
	50001039	19	1	1	1	18	4		1			2	0		24	0	5	30	1	120	3	1	1	0			1	143	86.33	76.78	57	158	76	98	0
	50001474	28	0	1	0		2	1	0	0	0	2	0		21	0	6	0	1	120	2	1		0			0	122.67	76.67	66.44	57	160	82	100	0
	50001073	20	0	1	1	19	3		1			1	0		21	0	8	0	1	240	3	1	5	0			1	111.67	67	59.89	57	161	76	96	0
	50001321	61	0	1	1	61	1	3	1	1	2	2	0		22	0	8	0	0		3	1	5	0			1	134	89	74.67	57	162	87	91	0
	50001773	15	0	1	1	15	2	3	1	1	0	2	0		22	0	6	0	1	120	3	1	1	0			1	105	75.67	60.56	57	162	71	103	0
	50001276	37	1	1	1	36	4	3	1	1	0	2	1	4	22	0	6	30	0		3	1	5	1	WEIGHT LIFTING	30	1	114	76.33	63.78	57	163	93	76	0
	50001643	39	1	1	1	6	0	3	0	1	1	0	0		21	0	4	30	0		3	1	5	0			1	119.67	68.67	63.11	57	163	71	90	0
	50002435	36	0	1	1	15	2	3	1	1	0	0	0		22	0	9	0	0		3	1	5	1	JOGGING	120	1	116	81	66	57	164	36	41	1
	50001049	41	0	1	1	41	3		1			2	0		20	0	5	0	0		3	1	5	0			1	101	64.67	55.56	57	167	79	99	0
	50001044	50	1	1	1	35	3		1			2	1	3	10	0	7	0	1	60	3	1	2	0			1	101.33	66.33	56.22	57	173	77	87	0
	50001783	46	1	1	1	36	4		2	0	0	2	1	16	21	0	9	0	1	120	3	1	5	0			1	116.67	81.33	66.33	57	192	78	91	0
	50002129	57	1	1	1	30	2	3	1	2	1	0	1	4	22	0	7	30	0		3	1	5	1	WALKING	60		151	86.33	79.11	57.7	162	88	90	0
	50001531	50	0	1	1	20	3	3	1	3	1	2	0		20	30	6	30	1	60	3	1	5	0			1	179.33	106	95.44	58	148	87	99	0
	50001370	25	0	1	0		4	2	0	0	0	2	1	4	22	0	6	45	1		3	1	5	1	SITUPS	30	1	89.33	58	49.44	58	152	85	101	0
	50001201	29	1	1	0		3	3	2	2	2	2	0		22	0	4	0	0		3	1	4	1	RUNNING	120	1	116	72	63	58	156	77	107	0
	50001687	36	0	1	1	36	3	3	0	1	1	2	2	3	21	0	7	0	1	60	3	1	2	0			1	92	63.33	52.11	58	156	77	91	0
	50002308	18	0	1	1	18	2	3	1	1	0	2	0		22	0	6	45	1	45	3	1	5	1	JOGGING	30		128	81.33	69.78	58	156	79	113	0
	50002268	34	1	1	1	3	4	2	1	1	2	2	0		22	0	6	0	0		3	1	1	0			1	143	94.33	79.44	58	157			0
	50001306	22	1	1	1	22	2		2	2	2	2	0		21	0	8	0	0		3	1	4	0			1	143.67	94	79.56	58	159	71	99	0
	50001692	39	1	1	1	38	3	3	1	2	2	2	1	7	24	0	5	30	0		3	1	5	0			1	92	62.33	51.78	58	161	80	95	0
	50001756	23	0	1	1	13	3	1	1	0	0	2	0		19	30	6	30	1	60	3	1	5	0			1	103.33	62	55.44	58	162	74	102	0
	50001685	17	0	1	1	17	3	3	2	1	2	2	0		22	0	8	0	0		3	1	5	0			1	94.67	66.67	54.11	58	163	76	104	0
	50002175	29	0	1	1	28	4	1	1	1	2	2	0		21	0	5	30	0		3	0		0			0	127	84.67	70.56	58	164	76	104	0
	50001936	79	1	1	1	50	1	3	0	2		2	2		19	30	7	30	0		3	1	1	0			0	173.67	96.67	90.11	58	165	90	104	0
	500019691	27	1	2	1	7	3	1	0	0	2	2	0		20	30	8	0	0		3	0		1	RUNNING	150	1	143.67	89.33	78	58	166	80	112	0
	50001412	37	1	1	1	4	3	1	2	2	2	2	1	10	22	30	6	0	0		7	1	5	0			1	107	64.67	57.56	58	168	42	90	0
	50001074	28	1	1	1	18	4		2			0	0		22	0	5	30	1	120	3	1	5	0			1	132	73.33	68.78	58	170	74	93	0
	50001144	27	1	1	1	8	3	1	1	0	2	2	1	5	21	0	5	0	1	240		1	5	0			0	119.67	76	65.22	58	170	78	90	0
	50001648	25	1	1	1	3	3	3	2	0	0	0	2	3	20	0	6	0	1	180	2	1	5	0			1	100.33	71	57.44	58	170	67	86	0
	50002440	32	1	1	1	4	2	1	1	1	2	2	1	10	21	0	4	0	0		3	1	5	0			1	118.33	77.33	65.56	58	173	89	103	0
	50001466	19	1	1	1	19	3	3	0	0	0	2	2	12	22	30	6	0	0		3	1	5	0			1	114.33	73.67	63	58	177	75	88	0
	50001668	26	0	1	1	26	3	3	0	0	0	0	1	4	21	30	5	30	0		3	1	5	0			1	135.67	89.33	75.33	58	178	75	96	0
	50001332	47	0	1	1	47	2	3	2	2	2	2	0		19	30	7	30	0		3	1	5	0			1	134.67	80.33	72	59	152	85	107	1
	50002443	35	0	1	1	35	2	3	0	0	0	0	0		22	0	9	0	1	30	3	1	2	0			1	147.67	96	81.56	59	156	99	76	0
	50001483	31	0	1	1	21	3	2	1	0	2	2	0		21	30	6	0	0		3	0		0			1	158.67	98.33	86	59	157	74	105	1
	50001799	30	0	1	1	1	2	3	0	0	0	2	0		21	0	7	0	1	120	3	1	5	0			0	106.67	65.67	57.44	59	157	82	102	0
	50001349	77	1	1	1	58	2	3	2	2	1	2	0		21	0	7	0	0		3	1	5	0			1	95	63.67	53.22	59	158	101	102	1
	50001533	33	0	1	1	33	4	1	1	2	1	0	0		21	0	5	30	0		3	1	5	0			1	119.33	71.67	64	59	158	83	97	0
	50001865	31	0	1	1	6	3	3	0	0	0	2	0		22	0	6	30	1	120	3	1	5	0			0	115.67	79.67	65.11	59	161	87	132	0
	50002044	51	1	1	1	13	2	3	1	1	2	2	1	2	20	30	6	30	0		3	1	5	1	JOGGING	120	1	150	82.67	77.89	59	161	86	88	0
	50001678	14	1	1	0		3	1	1	0	0	2	0		23	30	6	0	0			1	2	0			1	117	74.33	64.11	59	163	74	161	0
	50001693	34	0	1	0		3	3	1	0	0	2	0		20	30	5	30	1	120	3	0		0			0	107.67	68	58.56	59	163	77	102	0
	50001651	31	1	1	1	5	3	1	1	0	0	2	1	1	22	0	6	0	1	60	3	1	5	0			0	102.33	65.67	56	59	167	59	67	0
	50002177	25	1	1	1	3	3	2	2	2	2	2	1	20	21	0	4	30	0		3	1	5	1	JOGGING	120	1	155	101	85.67	59	171	72	92	0
	50002501	41	1	1	1	41	3	3	0	0	2	2	0		22	30	4	30	0		3	1	5	0			1	166	89.33	85.44	59	176	74	88	0
	50001550	15	1	1	1	15	3	1	0	2	2	2	0		22	0	5	30			3	1	4	0			0	127	72	66.33	59	179	76	92	0
	50001313	23	0	1	1	23	3	3	2	2	2	2	0		20	0	7	30	0		3	1	5	0			1	119	78.67	66.22	60	136	69	94	0
	50002378	64	0	1	1	64	2	3	1	0	1	2	0		22	0	4	45	1	30	3	0		1	GYM	45	1	93.67	57.67	50.78	60	150	89	106	0
	50002149	51	0	1	1	51	2	3	1	0	1	2	0		21	0	6	0	0		3	1	2	0			1	145	91.67	79.22	60	152	91	105	0
	50002311	51	0	1	1	51	0	3	0	1	0	2	0		21	0	5	0	1	60	3	1	5	1	GYM	30	0	117	83.33	66.78	60	153	85	113	0
	50001369	26	0	1	1	25	4	1	1	0	0	2	0		20	0	4	0	0		3	1	4	0			0	105.33	62.33	55.89	60	155	86	105	0
	50002495	51	0	1	0		2		1	1	2	2	0		22	0	8	0	1		3			0				142.67	91.33	78	60	155	96	96	0
	50001605	26	1	1	1	1	3	1	1	1	2	2	0		22	0	6	0	1	60	3	1	5	0			1	115	75.33	63.78	60	158	73	107	1
	50002485	35	0	1	1	35	1	3	2	2	2	2	2		20	0	7	0	0		3	0		1	120	73	0	117.67	71.33	63	60	158	88	94	0
	50001633	16	0	1	1	3	3	3	0	2	2	1	0		21	0	6	30	1	30	3	1	5	0			0	120.33	64.33	61.56	60	160	78	102	0
	50001837	48	0	1	1	6	3	2	1	1	2	2	0		22	0	5	30	0		3	1	2	0			1	135.33	88.67	75	60	160	80	98	0
	50002135	22	0	1	1	3	2	3	0	0	2	2	0		21	0	6	0	0		3	1	4	0			0	111.33	65.67	59	60	160	73	102	0
	50001279	49	0	1	1	49	2	3	0	0	2	2	0		21	0	4	30	0		3	1	1	0			0	120	74.67	64.89	60	162	89	118	1
	50002209	55	1	1	1	55	1	3	1	2	2		2		20	0	7	0	1	60	3	1	5	0			1	158.33	103.67	87.67	60	163	89	100	0
	50001763	30	1	1	1	30	2	1	1	0	2	2	1	10	22	0	7	0	0		7	1	5	0			1	140.33	92	77.78	60	164	99	117	0
	50001963	34	1	1	1	8	1	1	1	1	2	2	0		20	0	4	0	1	120	3	1	1	0			0	141	84	75	60	164	76	94	0
	50001045	31	1	2	1	31	3		1			2	2	10	22	0	2	0	1	120	3	1	2	0			1	108	69.67	59.56	60	165	72	84	0
	500024399	41	0	1	0		3		0	0	2	2	0		20	0	7	0	0		3	1	5	0			1	145.33	98.67	81.67	60	165	86	99	0
	50001035	28	1	1	1	28	4		0			2	1	1	9	0	5	30	1	40	3	1	2	0			1	110.67	66	59.22	60	168	70	92	0
	50002165	31	1	1	1	3	4	2	1	1	2	2	0		21	0	4	30	0		3	1	5	1			0	126.33	78.67	68.33	60	168	75	93	0
	50002212	46	1	1	1	4	2	3	0	0	2	2	0		23	0	7	0	0		3	0		0			1	131.33	73.67	68.67	60	169	93	111	0
	50001290	28	0	1	1	6	2	1	1	1	0	2	0		21	0	3	30	0		3	0		0			0	109	70	59.67	60	178			0
	50002294	75	0	1	1	20	2	3	0	1	0	0	0		6	0	5	0	0		3	1	5	1	JOGGING	60	1	104	71.67	58.89	61	147	77	90	0
	5001512	20	0	1	1	9	4		2			2	0		20	0	5	0	1	60	3	1	5	0			1	119	77.67	65.89	61	154	75	116	0
	50002450	20	0	1	1	5	2	3	1	2	0	2	0		22	0	7	0	1	60	3	1	1	0			1	130.67	82.33	71.33	61	154	62	157	0
	50001341	26	0	1	1	15	3	3	0	0	2	2	0		21	0	6	30	0		3	0		0			1	106.33	64.67	57.33	61	158	86	104	0
	50001486	19	0	1	1	2	2	3	1	0	2	2	0		20	0	6	0	0		3	0		0			1	122	80	67.67	61	160	86	102	0
	50001825	22	0	1	1	22	4	3	2	2	0	2	1	5	24	0	6	0	0		3	1	5	0			1	125.67	77.33	68	61	160	80	104	0
	50002195	31	0	1	1	31	4	3	1	1	2	2	0		22	0	6	0	0		3	1	5	0			1	109.67	70.67	60.44	61	160	80	99	0
	50002421	37	0	1	0				1	1	2	2	1	7	22	0	7	0	0		3	1	5	0				119.33	76	65.11	61	161	71	100	0
	50001193	30	0	1	1	3	2	3	0	0	0	2	0		21	0	9	0	1	60	3	1	1	0			0	126	80	68.67	61	162	77	90	0
	50002498	24	0	1	1	1	3	3	0	0	2	2	0		22	0	7	0	0		3	1	5	0			1	153	97.33	83.78	61	163	83	101	0
	50002006	27	1	1	1	27	2	3	0	1	0	2	2	10	22	0	6	0	0		3	1	5	0			1	106.67	69.67	59.11	61	166	82	93	0
	50001257	20	0	1	1	8	3	3	1	0	0	2	2		22	0	8	30	1	300	3	1	1	0			0	121	75	65.33	61	172			0
	50001477	29	1	1	1	2	3	3	0	1	2	2	0		20	30	7	0	0		3	0		1	RUNNING	30	1	151	94.33	82.11	61	172	90	113	0
	50001185	22	0	1	1	22	4	2	1	0	0	2	0		22	0	8	0	0		3	1	1	0			1	117.33	75	64.44	61	173	77	96	0
	50002442	22	1	1	1	6	3	3	0	0	0	2	0		20	0	6	0	0		3	1	5	0			1	142	88	77	61	182	75	93	0
	50002428	63	0	1	1	60	2	3	0	1	0	0	0		23	0	6	45	1	60	3	1	2	0			1	143.33	89.67	78	62	149	93	102	0
	50002347	43	0	1	1	40	0	3	0	0	1	2	0		20	0	6	0			3	1		0				153.67	77.67	77.11	62	151	91	102	0
	50002107	22	0	1	1	5	3	3	0	1	1	0	0		22	0	9	0	1	60	3	1	5	1	JOGGING	60	0	118.33	83	67.11	62	154	88	108	0
	50001652	19	0	1	1	2	3	2	0	1	0	1	0		21	0	5	0	1	60	3	1	3	0			1	115	76	64	62	155	82	113	0
	50002132	21	0	1	1	21	3	3	1	1	2	2	1	7	21	0	6	0	0		3	1	5	0			1	106.67	74	60.56	62	155	78	119	0
	50001973	37	1	1	1	37	2	3	1	1	2	2	0		21	0	4	30	0		3	1	4	0			1	146.33	100.67	82.67	62	156	82	107	1
	50002001	45	0	1	1	45	2	3	2	0	1	0	0		20	0	9	0	1	120	3	0		0			1	130	93.67	74.89	62	157	84	108	1
	50002261	27	0	1	0		3	3	2	2	2	2	1	5	20	30	6	0	0		3	1	5	1	PUSHUPS	60	1	137.67	86.67	75.11	62	158	80	100	0
	50001101	47	0	1	1	47	2		1	1	1	2	0		21	0	5	30	0		3	1	5	0			1	130	81.33	70.78	62	159	85	98	0
	50002466	34	0	1	1	9	2	1	2	2	2	2	0		22	0	6	0	0		3	0		0			1	114.67	73.33	63	62	160	89	104	0
	50001191	23	0	1	0		3	3	1	1	0	2	0		21	0	8	0	0		3		5	0			1	150.67	88.33	80	62	162	83	101	1
	50001812	30	0	1	1	2	3	1	0	0	2	2	0		21	0	4	0	0		3	1	5	0			1	122.33	84.33	69.22	62	163	75	103	0
	50001312	25	1	1	1	1	0	1	2	2	2	2	1	7	20	0	6	0	0		3	1	2	0			1	147.33	88	78.78	62	165	84	89	0
	50001757	32	1	1	1	13	2	3	2	0	0	2	1		21	0	7	0	0		7	0		1	BODY BUILDING	180	1	149.67	97.67	82.78	62	165	86	96	0
	50002083	29	1	1	1	3	2	3	0	0	2	2	1	3	21	0	5	30	0		3	1	4	0			1	123.33	80.33	68.22	62	166	76	97	0
	50002318	50	0	1	1	44	2	3	1	2	0	2	0		21	0	5	0	1	60		0		1	AEROBICS	60	1	147.33	95	81.11	62	166	72	108	0
	50001628	40	1	1	0		4	3	1	1	2	2	2	9	22	0	9	0	0		3	1	5	0			0	135	105.33	80.11	62	169			1
	50001635	31	1	1	1	10	3	1	1	1	2	2	2		21	0	7	0	1	180	3	1	5	0			1	137.67	90.33	76.33	62	169	87	95	0
	50002089	21	1	1	1	21	3	1	2	1	0	2	0		22	0	9	0	0		3	1	4	1	JOGGING	120	1	129.33	75.33	68.56	62	170	92	103	0
	50001588	33	1	1	1	14	3	3	2	2	2	2	2	4	23	0	6	30	1	30	3	1	5	0			1	121.67	66	62.89	62	174	86	91	0
	50001277	40	1	1	1	40	3	3	2	2	2	2	1	11	22	0	5	20	0		3	1	5	0			1	116.33	75.33	64.22	62	179	75	93	0
	50001099	15	1	1	1	15	2	3	2	2	2	2	1	10	23	0	6	0	0		3	0		0			1	119	72.33	64.11	62	180	75	93	0
	50001573	17	1	1	1	17	1		2			2	1	2	22	0	6	0	0		3	1	4	0			1	137.33	91.33	76.56	62	181	78	93	0
	50002280	36	1	1	1	36	4	1	1	1	2	2			21	30	5	30	0		3	1	5	0			1	97	62.33	53.44	62	183	73	104	1
	50002228	45	0	1	1	3	2	3	0	0	2	2	0		21	0	7	0	0		3	1	2	0			1	118	80	66.33	63	150			0
	50002075	54	0	1	0	54	2	3	1	1	2	2	0		20	30	7	0	0		3	1	4	0			1	135	102	79.33	63	152	79	95	0
	50001305	34	0	1	1	34	3	3	1	2	0	2	0		21	0	7	30	0		3	1	2	0			0	104	87	63.67	63	155	85	106	1
	50001540	20	0	1	1	19	3	2	0	1	3	2	1	7	21	0	5	30	1	180	3	1	5	0			1	115.67	65.67	60.78	63	158	90	121	0
	50001549	60	0	1	1	52	0	1	0	2	2	2	0		20	0	5	30			2	1	4	0			1	127.67	89.67	72.78	63	158	87	107	0
	50001545	40	0	1	1	39	3	3	1	2	2	2	2	10	21	0	6	0			3	1	5	0			0	113.33	75	62.78	63	160	83	104	0
	50002398	55	1	1	1	55	2	1	2	2	1	2	1	10	21	0	5	0	0		3	1	5	0			0	172	109.67	93.89	63	167	92	95	0
	50001208	44	0	1	1	25	2	3	1	2	1	2	0		21	30	6	0	0		3	1	3	0			0	148	93.67	80.56	63	170	120	146	1
	50002081	27	0	1	0		4	3	1	1	2	2	0		22	0	7	30	0		3	1	5	0			1	109.67	68	59.56	63	170	70	102	0
	50002099	63	1	1	1	63	4	3	1	1	2	2	2		22	0	6	0			3	1	5	0			1	136	83.67	73.56	63	170	90	100	0
	50002429	57	1	1	1	40	1	3	2	2	2	2	1	2	21	0	8	0	0		3	1	2	1	WEIGHT LIFTING	60	1	142.33	96.33	79.89	63	171	76	96	0
	50001019	19	1	1	1	19	3	3	0	0	2	2	0		20	30	6	0	0		3	1	5	1	RUNNING	45	0	129.33	81	70.11	63	172	75	94	1
	50001140	44	1	1	1	44	2		1	1	0	2	1	6	19	0	6	0	0		3	1	5	0			1	169.33	117.33	95.89	63	173	85	92	0
	50002249	42	1	1	1	42	2	3	1	1	2	2	1	5	21	0	8	0			3	1	5	0			1	119.67	81	67.22	63	175	71	92	0
	50001611	51	1	1	1	51	3	3	1	1	2	2	1	2	22	0	3	0	0		3	1	5	0			1	132.67	80.33	71.33	63	176			0
	50001515	26	1	1	1	26	3	3	0	2	1	2	1	7	22	0	7	0	0		3	1	5	0			1	122.67	87.67	70.44	63	177	79	97	0
	50001268	26	1	1	1	10	4	1	2	1	0	2	0		21	0	5	0	1	30	3	1	1	1	JOGGING	60	1	131.33	81	71.11	63	178	82	100	0
	50002367	46	0	1	0		2	3	1	1	1	2	0		19	0	5	30	0		7	1	5	0			1	126.67	98	75.22	64	151	82	104	0
	50002119	52	0	1	1	32	3	3	1	1	0	2	0		22	0	6	0	0		3	1	4	1	WALKING	30	1	120	71.67	64.22	64	153	89	103	0
	50001916	25	0	1	1	25	2	3	1	1	2	2	1	4	22	30	5	0	1	60	3	0		0			1	162.67	119	94.22	64	155	87	112	0
	50001411	34	0	1	1	15	3	1	2	2	2	2	0		20	0	4	0	0		3	1	1	0			1	114.67	68	61.22	64	156	85	108	0
	50001622	37	0	1	1	17	4	3	0	0	0	0	0		22	0	6	30	0		7	1	4	0			1	130	95.67	75.56	64	158	78	102	0
	50002344	63	0	1	1	62	0	3	1	1	2	2	0		20	30	5	0	0		3	0		0			1	118.33	78.33	65.89	64	158	82	117	0
	50001738	25	0	1	1	2	2	1	0	0	0	2	0		22	0	7	0	0		3	0		1	GYM	60	1	137.67	81.33	73.33	64	159	73	103	0
	50001178	23	0	1	1	10	4	3	1	1	2	2	0		21	0	8	0	0		3	1	1	0			1	148.67	93.33	81	64	162	84	104	0
	50001288	31	1	1	1	31	3	3	2	2	2	2	0		23	0	6	0	0		3	1	5	0			1	127.67	81.67	70.11	64	166	84	99	1
	50002106	21	1	1	1	2	1	1	1	1	1	2	0		20	0	4	15	0		3	1	5	0			1	134.67	88.67	74.78	64	166	77	90	0
	50001214	36	1	1	1	15	3	1	1	0	1	2	1	20	22	0	5	0	0		3	1	5	0			1	127.33	84.33	70.89	64	170	94	98	0
	50001736	21	1	1	1	21	4	1	2	1	0	2	0		21	3	5	0	1	120	3	1	4	0			1	123.67	68.33	64.33	64	170	78	98	0
	50002178	44	1	1	1	44	2	3	0	0	2	2	1	5	21	30	6	0	0		3	1	5	0			1	115	71.33	62.44	64	170	77	92	0
	50002225	38	0	1	1	38	2	3	0	0	0	2	0		24	0	5	0	1	60	3	1	1	0			1	97.67	56	51.56	64	170	69	95	0
	50001680	29	1	1	1	1	3	3	1	0	1	2	0		20	0	4	0	0		3	1	5	0			0	119	78.33	65.78	64	172	77	100	0
	50001205	45	1	1	1	30	4	3	1	1	2	2	1	10	20	0	5	0	0		3	1	5	0			0	113.33	72.67	62	64	174	89	94	0
	50001275	39	1	1	1	39	2	3	1	1	2	2	1	2	22	0	5	0	0		3	1		0			1	152.33	103	85.44	64	179	75	88	0
	50001379	23	1	1	1	10	3	3	2	2	2	2	1	8	21	0	6	0			3	1	5	0			1	141	93.67	78.56	64	179	77	95	0
	50002233	34	1	1	1	34	2	1	1	1	2	2	0		21	0	7	0			3	1	5	0			1	136.33	87.67	75	64	184	71	90	0
	50001845	42	0	1	1	3	2	1	0	1	0	2	0		22	0	3	30	0		3	0		0			1	134.33	95	76.78	65	149	95	110	0
	50001133	18	0	1	0		2	3	2	2	2	2	0		21	0	9	0	1	120	3	0		0			1	99.67	68.33	56.33	65	156	94	104	0
	50001804	31	0	1	1	1	2	1	1	2	2	2	0		23	0	6	0	0		3	1	5	0			0	149	93.33	80.78	65	156	78	95	0
	50001059	27	1	1	1	27	3		0			2	0		21	0	7	0	0		3	1	1	0			1	127	74	67.33	65	157	90	115	0
	50002525	49	0	1	1	49	2	1	2	1	2	2	0		21	5	0		0		3	0		1	JOGGING	45	1	161.67	94.33	85.67	65	157	91	103	0
	50001319	27	0	1	1	3	2	3	1	0	0	2	0		22	0	7	0	0		3	1	2	0			1	130	81.67	70.89	65	159	82	117	0
	50001221	30	1	1	1	10	1	3	0	2	2	2	0		22	0	3	0	0		3	1	5	0			1	118.67	78	65.89	65	160	84	90	0
	50001345	46	1	1	1	46	2	3	2	2	2	2	0		24	0	8	30	0		3	1	5	0			1	138.67	79.67	73.11	65	161	78	103	0
	50001807	54	0	1	1	54	2	1	2	2	1	2	0		21	0	6	30	0		3	1	4	0			1	145	105	83.67	65	161	94	105	1
	50001978	35	0	1	1	26	3	3	0	0	2	2	1		20	30	6	0	1	60	3	1	5	0			0	117.33	72.67	63.33	65	161	84	111	1
	5002033	49	0	1	1	49	2	1	0	0	0	0	1	2	20	0	4	0	0		3	1	3	0			1	131.33	90.67	74.33	65	162	78	90	0
	50001340	34	0	1	1	34	2	3	2	2	2	2	1	4	21	0	8	0	0		3	1	4	0			1	131	79.67	70.56	65	162	88	96	0
	5001525	24	1	1	1	3	4		2			2	0		20	0	5	0	0		3	0		0			0	128	80	69.33	65	163	83	98	0
	50001224	41	0	1	1	41	1	3	0	0	2	2	0		23	0	9	0	0		3	1	4	0			1	108.33	68.33	59.22	65	163	83	94	1
	50001380	27	0	1	1	4	2	3	2	0	0	2	0		21	0	7	0	0		3	1	5	0			0	138.33	96	78.11	65	164	81	94	0
	50001727	34	1	1	1	2	3	3	2	0	0	2	1	10	21	0	3	30	1	100	7	1	3	0			1	113	79	64.33	65	165	86	97	0
	50001730	40	1	1	1	40	2	3	1	1	2	2	1		22	0	5	20	0		3	1	5	0			1	126.33	79.33	68.89	65	165	95	101	0
	50001150	32	1	1	1	32	3	3	1	1	0	2	0		21	0	5	30	0		3	1	5	0			1	145.67	91.33	79.33	65	166	76	79	1
	50001322	23	1	1	1	23	3	3	2	2	2	2	0		22	0	4	30	0		3	1		0			1	167	97.33	88.44	65	166	79	97	0
	50002459	26	0	1	1	26	3	1	0	1	0	2	0		21	0	7	30	1	160	3	1	1	0			0	125	82.67	69.22	65	167	81	104	0
	50001674	35	1	1	1	35	3	3	1	2	0	2	0		19	0	3	0	1	120	3	1	2	0			1	138	92	77	65	169	82	102	0
	50001717	26	0	1	0		3	3	1	2	2	2	0		21	0	3	0	1	60	3	1	1	0			1	105.67	67	57.89	65	169	83	103	0
	50002324	45	1	1	1	30	2	3	0	0	2	2	2		22	0	3	30	0		3	1	4	0			1	120.67	79.33	67	65	169	87	94	0
	50001075	48	0	1	1	47	3		1			0	0		23	0	5	0	1	5	3	1	2	0			1	134.67	93.33	76.33	65	172	83	105	0
	50001335	26	1	1	1	27	2	1	2	2	2	1	1	5	21	0	4	0	0		3	1	5	0			0	108	70	59.33	65	172	103	113	1
	50001502	39	1	1	0		2	1	1	1	2	2	1	4	21	0	4	0	0		3	1	5	0			1	122	70.67	64.56	65	172	89	99	0
	50001723	27	1	1	0		1	3	0	1	1	2	1	5	20	0	4	0	1	60	3	1	5	0			1	127.33	64	64.11	65	172	80	91	0
	5000279	30	1	1	1	30	3		1			0	1	5	10	30	4	30	1	45	3	1	2	0			1	116	80.33	65.78	65	178	100	109	0
	50001047	21	1	1	1	18	3		1			2	0	3	21	0	6	0	1	120	3	1	5	0			1	130.67	79.67	70.44	65	183	86	97	0
	50001971	27	0	1	1	27	3	3	1	2	2	2	2		22	0	7	0	0		3	0		0			1	140.67	95.67	79.11	66	138	75	107	0
	50002270	22	0	1	1	22	4	3	1	1	2	2	0		21	0	9	0	1	30	3	1	2	0			1	113.33	77.33	63.89	66	150	79	116	1
	50002468	51	0	1	1	51	3		1	1	1	2	0		21	0	8	0	1		3	1	5	0			1	166.67	116	94.56	66	150	103	104	0
	50001726	30	0	1	1	1	3	3	2	0	0	2	0		20	30	8	0	0		3	1	4	0			1	131.67	80.33	71	66	152	94	104	0
	50002109	38	0	1	1	38	4	2	0	0	0	0	0		22	0	5	30	0		3	1	1	0			1	110.33	76.67	62.67	66	156	88	116	1
	50001546	40	0	1	1	39	3	2	0	2	3	2	2	3	22	0	4	0	0		3	1	5	0			1	121.33	83	68.44	66	162	83	99	0
	50002481	29	0	1	1	29	2	3	1	1	0	2	0		22	0	8	0	0		3	1	1	0			0	131	90.33	73.78	66	163	84	114	0
	50002072	47	1	1	1	30	2	3	1	1	2	2	1	1	23	0	7	0	1	120	3	1	5	0			1	122	72	65	66	165	90	93	0
	50002455	33	1	1	1	1	1	1	0	1	1	2	1	10	21	0	5	0	0		7	1	5	0			1	152	97.67	83.56	66	165	78	96	0
	50001136	35	0	2	1	35	2	3	1	1	2	2	0		20	0	7	0	0		3	1	5	0			1	100.67	64.33	55.33	66	166	92	93	0
	50001264	53	1	1	1	53	2	1	0	0	0	2	0		21	0	3	0	0		3	1	5	0			1	148	90.67	79.89	66	167	84	96	0
	50001517	45	1	1	1	23	1	3	1	2	2	2	0		22	0	4	0	0		3	1	4	0			1	121	85.67	69.22	66	171	79	95	1
	50001538	37	1	1	1	1	0	1	0	2	3	2	1	40	20	0	5	0	1	60	3	1	5	0			1	88.67	56.67	48.78	66	173	77	94	0
	50002460	22	0	1	1	22	1	1	2	2	2	2	1	5	21	0	5	0	0		7	1	5	0			1	138	88.67	75.89	66	176			0
	50002365	37	0	1	1	10	3	2	1	1	1	2	0		22	0	5	30	0		3	1	2	0			1	159	94.33	84.78	66	185	81	102	0
	50001731	60	0	1	1	60	2	3	1	0	1	2	0		22	0	5	0	0		3	0		1	CLEANING		1	132.67	72.67	68.78	67	148	67	127	0
	50001822	27	0	1	1	27	2	3	1	1	2	2	0		21	0	6	15	0		3	1	4	0			1	126.33	75	67.44	67	151	63	98	0
	50001714	25	0	1	1	26	4	2	0	2	0	2	0		22	0	5	0	1	60	3	1	1	0			1	115.67	72	62.89	67	153	99	113	0
	50002004	83	0	1	1	83	1	3	0	1	0	0	0		21	0	7	0	1	120	3	0		0			0	158	76.33	78.11	67	153	102	96	0
	50001382	23	0	1	0		4	3	1	1	0	2	0		20	30	5	30	1	60	3	1	4	0			0	113.67	71.67	61.78	67	158	85	108	0
	50001146	61	0	1	1	60	2		0	0	1	2	0		22	0	6	30	0		3	1	4	0			1	186.33	125.33	104.22	67	160	100	122	1
	50001617	27	1	1	1	27	2	3	2	2	2	2	1	10	22	0	7	0	0		3	1	5	0			0	145	86.33	77.11	67	160	71	93	0
	50002232	17	0	1	1	17	2	3	1	2	2	2	2		22	0	6	30	0		3	1	5	1	AEROBIC	60	0	110.33	72.67	61	67	162	90	131	0
	50001363	21	1	1	1	5	2	3	2	2	2	2	0		21	0	6	0	1	40	3	1	4	0			1	114.67	74.67	63.44	67	164	74	96	0
	50002439	42	0	1	1	42	4	3	0	0	1	0	0		23	0	5	30	0		3	1	2	0			1	120	82.33	67.78	67	165	85	75	0
	50001328	20	0	1	1	18	3	3	2	0	0		0		21	30	5	30	1	60	3	1	4	0			1	116	70.67	62.56	67	167	77	106	0
	50001367	33	1	1	1	33	3	1	1	1	2	2	0		22	0	6	0	1	60	3	0		0			1	146	94.33	80.44	67	167	45	60	0
	50001640	24	1	1	1	1	3	3	2	0	1	2	1	3	22	0	5	30	1		3	1	5	0			1	109	73	61	67	167	76	91	0
	50001353	33	1	2	1	33	3	3	0	0	0	2	1	10	22	30	6	30	1	120	3	1	1	0			1	139.33	91	77.11	67	169	86	100	0
	50002472	26	1	1	1	26	4	2	2	2	2	2	0		21	30	6	0			3			0			1	104.67	70.67	58.78	67	169	82	99	0
	50001060	22	1	1	1	1	3		2			2	1	2	21	0	4	25	0		3	1	5	0			1	142.67	105	82.89	67	170			0
	50001630	34	0	1	1	8	1	3	0	2	2	1	0		22	0	5	0	0		3	1	4	0			1	122.33	76.33	66.56	67	170	80	91	0
	50002531	18	0	1	1	18	2	3	1	1	2	2	0		20	0	5	0	0		3	1	5	0			0	140.67	90	76.89	67	170	78	107	0
	50002049	36	1	1	1	10	3	3	0	0	2	2	0		21	0	5	0	0		3	1	1	1	ATHLETICS	120	1	137.33	84	74.11	67	174	77	92	0
	50002372	36	1	1	1	34	2	1	0	0	2	2	1	12	21	0	6	0	0		3	0		0			1	123.67	70.33	65	67	176	80	95	0
	50001278	71	0	1	1	45	1	3	0	0	1	0	0		21	0	5	0	1	20	3	0		1	WALKING	20	1	133.67	79.67	71.44	67.6	164	99	108	1
	50002230	25	0	1	1	25	3	3	1	0	0	2	1	4	20	30	7	0	1	60	3	1	5	0			1	131	95.67	75.89	68	138	78	107	0
	50002349	41	0	1	1	41			0	1		2	1	2	22	0	6	0	0		3	1	5	0			1	99.33	68.67	56.33	68	151	97	106	0
	50002402	25	0	1	1	25	4	3	1	1	1	2	0			0	7	0	0		3	1	1	0			0	109.67	80.33	63.33	68	151	87	107	0
	50002507	26	0	1	1	23			2	2	2	2	0		24	0	6	30	0		3	1	4	0			0	98.67	77.67	58.78	68	151	79	102	0
	50001190	27	0	1	1	27	4	3	1	0	0	2	0		21	0	5	0			3	1	1	0			1	123.67	79.67	68.11	68	157	90	112	0
	50001459	33	1	1	1	4	2	3	0	0	0	2	0		20	0	5	0	1	120	3	0		0			1	87	55.33	47.78	68	157	68	87	0
	50001527	18	0	1	1	18	4	2	1	1	1	2	0		22	0	6	0			3	1	4	0			1	112.33	70.67	61.33	68	157	82	110	0
	50001993	26	0	1	1	26	2	3	1	2	2	2	0		21	0	6	0	1	60	3	0		0			1	113	69	61	68	157	74	104	0
	50002478	36	0	1	1	36	1	3	1	2	2	2	2		22	0	7	0	0		3	0		0			1	144.33	82.33	75.89	68	158	89	105	0
	50001094	31	0	1	1	30	3	3	2	1	2	2	0		21	0	6	0	0		3	0		0			1	123	75.33	66.44	68	160	92	110	0
	50001654	44	0	1	1	43	3	3	2	0	0	2	0		24	0	6	0	1	240	3	0		0			1	89.67	51	47.22	68	160	74	101	0
	50001098	28	1	1	1	28	3	3	2	2	2	2	0		22	0	7	0	0		3	1	4	0			1	145	92.67	79.56	68	161	92	101	0
	50002395	30	0	1	1	30	4	3	1	1	2	2	0		22	0	6	0	0		3	1	2	0			1	115.33	70.33	62.22	68	161	83	102	0
	50001359	42	1	1	1	5	3	3	0	0	2	2	0		21	0	4	0	0		3	1	5	0			1	145	97.33	81.11	68	163	79	92	0
	50002415	48	0	1	0		2	3	1	1	1	2	1	5	22	0	6	30	0		3	1	3	0			1	149.33	95.33	81.89	68	163	93	100	0
	50002015	29	0	1	0		3	3	1	0	0	2	0		21	0	9	0	1	10	3	0		0			1	136	82.67	73.22	68	164	69	103	0
	50002271	42	0	1	1	42	2	3	1	1	1	2	1	10	22	0	5	0	0		3	1	1	0			1	112.33	71	61.44	68	167	85	130	0
	50002375	59	1	1	1	50	0	3	1	1	1	2	1	4	21	0	3	0	0		3	0		0			1	129.67	79.33	70	68	168	91	99	0
	50002490	35	1	1	1	1	1	1	0	0	2	2	1	10	21	0	4	0	0		3	1	5	0			0	139	91.33	76.78	68	168	84	96	0
	50002214	20	1	1	1	10	2	3	2	2	2	2	0		23	0	6	0	0		3	1	2	0			1	134	76.33	70.44	68	170	78	100	0
	50001162	35	1	1	1	6	2	3	2	2	2	2	1	5	21	0	6	0	0		3	1	5	0			1	125.33	79.33	68.56	68	172	86	97	0
	50002038	30	1	1	0		1	3	1	1	2	2	0		21	0	6	0	1	120	3	1	5	0			1	79	63.33	47.78	68	173	80	98	0
	50001695	35	1	1	1	1	4	3	1	0	0	0	2	10	23	0	4	30	0		3	1	5	0			0	123	75.67	66.22	68	174	87	100	0
	50001320	19	1	1	1	19	3	3	0	2	2	2	2		22	0	7	0	0		3	1	5	1	WEIGHT LIFTING	120	1	124.67	78.33	68	68	180	82	98
	50001173	49	0	1	1	49	2	2	1	0	1	2	0		21	0	6	0	1	20	3	0		0			1	187	114.33	100.78	69	132	90	107	0
	50001913	85	0	1	1	60	0	3	0	0	1	2	0		22	0	7	0	0		3	1	2	0			0	139	84	74.33	69	145	102	112	0
	50002292	69	0	1	1	45	2	3	2	0	1	2	0		22	0	7	0	1	1210	3	0		0			0	145.67	91	78.89	69	150	103	104	0
	50001304	29	0	1	1	27	3	3	1	1	2	2	0		22	0	9	0	0		3	0		0			0	131.33	79.67	70.33	69	154	79	101	0
	50001426	32	0	1	1	32	3	3	0	0	0	2	0		22	0	6	0	0		3	1	3	0			1	136.67	87	74.89	69	154	62	156	1
	50001734	43	0	1	1	43	2	1	1	1	0	2	0		22	0	6	0	0		3	1	5	1			1	124.33	86.33	70.56	69	157	87	121	0
	50001421	55	1	1	1	15	0	3	2	2	2	2	0		19	0	8	0	0		3	1	2	0			0	121	78.33	66.44	69	158	76	86	1
	50002496	60	1	1	1	40	1	3	0	0	0	2	1	20	20	0	5	0	0		3	1	5	0			0	138	90.67	76.22	69	158	85	90	1
	50001443	49	0	1	1	40	3	1	1	0	0	2	0		22	0	5	30	0		3	1	4	0			1	110	60.67	57.22	69	160			0
	50001909	70	0	1	1	30	0	3	0	0	0	2	0		20	30	5	30	0		3	1	5	0			1	152	99.33	84.11	69	164	92	102	0
	50001103	68	1	1	1	68	2	3	0	0	1	2	0		22	0	8	0	0		7	1	4	0			1	163	94	86	69	165	96	98	0
	50001790	41	0	4	1	2	3	3	1	1	0	2	1	5	21	0	4	0	0		3	1	5	0			1	121.33	83.33	68.56	69	165	87	101	0
	50001839	56	0	1	1	56	3	2	1	0	1	2	0		21	0	5	30	0		3	0		1	WALKING	120	1	160.67	101	87.56	69	165	84	104	0
	50001243	46	1	1	1	15	2	1	2	2	2	2	1	5	21	30	4	30	0		3	0		0			1	178.67	127	102.22	69	167			0
	50001589	14	1	1	1	14	2	2	2	2	2	2	0		21	0	6	0	1	30	3	0		0			0	128	82.67	70.22	69	168	97	98	0
	50001500	30	1	1	0		1	1	2	2	2	2	0		20	0	3	0	1	120	3	1	3	0			1	116.33	70.33	62.56	69	172	80	97	1
	50001520	31	1	1	1	1	1	3	2	2	1	2	1	2	20	0	8	0	0		3	1	3	0			1	134.33	82.33	72.56	69	172	82	103	0
	50002045	19	1	1	1	16	3	3	1	1	0	2	1	7	22	0	5	30	0		3	1	5	0			0	110.33	54.67	55	69	174	75	92	0
	50001244	31	1	1	1	5	2	3	2	2	2	2	0		23	0	9	0	0		3	1	1	0			0	146.67	97	81.22	69	179	125	126
	50001283	30	1	1	1	30	3	1	0	1	0	2	0		21	0	6	0	0		3	1	4	0			1	130	89.33	73.44	69	180	80	97	0
	50001719	19	1	1	1	1	3	3	2	0	0	2	0		22	0	8	0	0		3	1	5	0			1	116.67	74.33	64	69	181	81	104	0
	50002065	25	1	1	0		2	3	2	2	2	2	2	2	21	0	6	0	1	60	3	1	1	0			1	140	88.33	76.44	69	185	80	97	0
	50001610	26	0	1	1	26	3	3	0	0	0	2	0		23	0	9	0	0		3	0		1	AEROBICS	90	1	113.33	84	66.11	70	102	100	121	0
	50001157	65	0	1	1	63	1	3	0	0	2	2	0		21	0	6	0	0		3	1	5	0			1	160.67	95	85.56	70	133	77	87	1
	50001507	79	0	1	1	79	2	3	1	1	1	2	0		22	0	7	0	1	120	3			0			1	193	81.33	91.78	70	145	93	111	1
	50002301	53	0	1	0		1	3	1	1	0	2	0		20	30	6	30	0		3	0		0			0	90.33	58	49.44	70	149	92	117	0
	50001143	72	0	1	1	50	1	3	1	2	1	2	0		20	0	5	30	1	60	3	0		0			0	202.67	104	102.22	70	151	115	121	0
	50002223	83	0	1	1	50	1	3	1	1	2	2	0		22	0	6	30	0		3	0		0			0	158.33	97	85.11	70	151	109	107	0
	50001202	48	0	1	1	13	2	3	1	1	1	2	0		21	0	6	0	0		3	1		0			1	146	89.67	78.89	70	153	87	112	0
	50001158	16	0	1	1	16	2	3	2	2	2	2	0		21	30	6	0	0		3	1	5	0			0	195.33	92.33	95.89	70	154			1
	50001853	46	0	1	1	10	1	3	1	1	1	2	0		21	0	9	0	0		3	1	2	0			1	147	96.33	81.44	70	154	89	129	0
	50002358	62	0	1	1	55	2	3	1	1	1	2	0		21	0	7	0	0		3	0		0			1	125.67	73	66.56	70	154	92	162	0
	50001262	17	0	1	1	17	3	3	1	1	2	2	0		23	0	6	15	0		3	1	3	0				137.67	88	75.22	70	156	82	113	0
	50001071	24	1	1	1	1	3		0			0	0		20	0	9	0	1	60	5	0		0			1	109	62.33	57.44	70	159	86	104	0
	50002040	60	1	1	1	50	0	3	0	1	0	2	0		22	0	8	0	1	120	3	1	2	0			1	141	88.67	76.89	70	162	90	110	0
	50002273	52	0	1	1	7	2	3	2	2	1	2	0		21	0	6	0	0		3	0		0			1	123.67	78	67.56	70	162	90	122	0
	50001808	62	0	1	1	40	3	3	1	1	1	2	0		21	0	4	30	0		3	1	1	0			1	149.67	106.33	85.67	70	163	93	114	0
	50002055	37	1	1	1	7	2	3	0	0	2	2	0		21	0	8	0	0		3	1	4	0			1	120	79	66.67	70	163	93	98	0
	50002323	30	1	1	1	5	3	1	0	0	1	2	0		22	0	6	0	0		3	1	4	1	WIGHT LIFTING	60	1	146.33	97.67	81.67	70	163	89	108	0
	50001301	36	0		1	15	2	3	2	2	2	2	0		20	0	8	0	1	87	3	1	1	1	GYM DANCE	120	1	144	89	78	70	164	89	102	0
	50002343	33	0	1	1	4	2	1	1	2	2	2	1	10	22	0	5	0	1	120	3	1	5	0			1	110.33	69.33	60.22	70	170	80	98	0
	50001041	44	1	1	1	12	1		2			2	2		21	0	4	30	1	30	7	1	5	0			1	122	71.33	64.78	70	171	87	96	0
	50001463	53	1	1	1	53	1	3	1	1	0	2	1	10	20	0	3	0	1	120	3	1	5	0			0	118.67	77.67	65.44	70	171	76	89	0
	50002069	26	1	1	1	26	2	1	2	2	2	2	1	6	21	0	5	0	0		3	1	5	0			1	119	74.67	64.89	70	172	76	101	0
	50002092	51	1	1	1	51	1	3	2	2	2	2	1	10	20	30	5	0	0		3	1	5	0			1	117	70.67	62.89	70	172			0
	50002244	38	1	1	1	38	1	3	1	2	2	2	1	9	21	0	5	0	0		3	1	5	0			1	120.33	77	66.11	70	172	84	101	0
	50001737	36	0	1	1	32	1	1	1	1	2	2	0		20	30	7	0	0		3	1	5	0			1	132.33	94.67	76	70	187	98	112	0
	50001776	44	1	1	1	19	4	1	0	1	0	2	1	10	19	0	14	0	1	90	3	1	4	0			1	128	96	75	70	188	34	47	0
	50001419	35	1	1	1	11	3	1	0	0	0	2	0		20	0	9	0	0		3	1	4	1	JOGGING	1	1	121	70.67	64.22	71	103	91	107	0
	50001606	22	0	1	1	22	3	1	1	1	2	2	0		21	0	8	0	1	60	3	1	5	0			1	147	103.33	83.78	71	152	86	110	0
	50002348	53	0	1	1	53	0	3	1	1	1	2	0		20	0	6	0	1		3	1	5	1	GYM	30	1	131	85	72.33	71	152	92	111	0
	50002236	43	0	1	1	5	2	3	1	2	2	2	0		20	0	7	0	0		3	1	1	1	AEROBIC	60	1	171.33	116.67	96.33	71	161	101	103	0
	50002328	19	0	1	1	19	3	3	1	0	2	2	1	2	23	0	7	0	1	60	3	1	5	0			1	106	81.67	62.89	71	161	82	116	0
	50001521	33	1	1	1	7	4	3	0	2	2	2	0		22	0	5	0	0		3	1	1	0			1	124.33	77	67.44	71	162	88	101	0
	50002211	34	1	1	1	35	3	1	2	2	2	2	0		20	30	3	0	0		3	1	3	0			0	131	84.67	71.89	71	165	93	98	0
	50002342	48	1	1	1	48			0	0	0	0	1	1	22	0	4	30	0		3	1	5	0			1	125.33	82.33	69.56	72	152	73	90	0
	50001025	71	1	1	1	1	2	3	1	1	1	2	0		22	0	3	0	0		3	0		0			0	118.67	70.33	63	72	155	110	112	1
	50001166	76	0	1	0		2	3	2		1	2	0		18	0	6	0	0		3	0		0			1	139.33	85	75.11	72	155	82	97	0
	50001282	54	0	1	1	55	2	3	1	1	2	2	0		21	0	6	0	0		3	1	2	0			1	163.33	103.67	89.33	72	155	93	111	0
	50001063	24	0	1	1	2	3		0			0	0		20	0	4	0	1	180	3	1	1	0			0	105	61.67	55.56	72	156	93	110	0
	50001413	24	0	1	0		4	3	0	0	2	2	0		21	0	10	0	1	120	3	1	5	0			0	124	77.67	67.22	72	157	95	96	1
	50001302	31	0	1	1	4	2	3	2	2	2	2	0		21	30	3	20	0		3	0		0			1	140.67	96	79.22	72	161	92	113	0
	50001748	40	0	1	1		2	3	1	0	1	0	1	4	22	0	9	0	0		3	1	4	1	GYM		1	134.67	84	73.22	72	161	102	111	1
	50001653	29	1	1	1	7	2	3	1	0	0	2	0		21	0	8	0	0		3	0		0			1	125.67	76.67	67.78	72	162	85	111	0
	50001365	73	0	1	1	73	1	3	1	0	1	2	0		21	0	8	0	1	120	3	1	1	0			0	132.33	87.33	73.22	72	166	92	110	1
	50002064	39	0	1	1	39	2	3	0	1	2	2	0		21	0	6	0	0		3	1	4	0			1	143.67	98.67	81.11	72	166	81	96	0
	50001614	27	1	1	1	27	4	1	0	0	2	2	0		22	0	5	0	0		3	1	5	0			1	123.33	81.67	68.67	72	170	81	99	0
	50002511	39	1	1	1	6	1	1	1	0	2	2	0		19	0	4	0	0		7	1	2	0			0	129.67	79	69.56	72	170	90	103	1
	50001539	28	1	1	1	26	3	1	1	3	3	2	1	3	24	0	6	0	0			1	5	0			1	144.33	76	73.78	72	173	97	107	0
	50002417	24	1	1	0		3	2	0	0	0	2	1	10	20	30	5	0	1	30	3	1	2	0			0	137.33	83.67	73.67	72	175	78	101	0
	50001771	24	1	1	1	2	2	3	2	2	2	2	0		22	0	9	0	0		3	1	4	0			0	154	101.33	85.11	72	180	82	97	0
	50002434	26	1	1	1	26	3	3	0	0	0	0	0		10	0	9	0	1	120	3	1	2	1	JOGGING	60	1	113.67	73.67	62.78	72	183	36	41	1
	50001795	59	0	1	1	47	2	1	1	1	1	2	0		22	30	6	0			3	1	4	0			0	161	99.33	86.78	73	153	103	112	0
	50001338	76	0	1	1	76	2	3	1	1	2	2	0		22	0	6	0	0		3	1	4	0			1	122.67	71	64.89	73	155	75	95	0
	50002113	32	1	1	1	4	3	1	0	1	2	2	0		21	0	6	0	0		3	1	5	0			0	155	99.33	84.78	73	155	95	101	0
	50001660	68	0	1	1	42	4	3	1	0	0	0	0		21	0	3	0	1	15	3	1	3	0			0	125.67	82	69.22	73	156	10	115	1
	50002290	52	0	1	1	52	2	3	1	1	1	2	0		22	0	6	0			3	0		0			1	165.67	103.33	90	73	156	92	110	1
	50001356	27	0	1	1	27	3	2	0	0	0	2	0		22	0	5	0	0		3	1	3	0			1	132	87.33	73.44	73	164	87	116	0
	50001543	41	0	1	1	21	3	3	0	3	2	0	0		21	0	4	30	1	60	3	1	1	0			1	118.67	80.33	66.67	73	164	113		0
	50002231	29	0	1	1	4	2	1	2	0	0	2	1	2	22	30	5	0	0		3	1	5	0			1	105	81	62.33	73	165	102	109	0
	50002295	80	1	1	0		1	3	0	0	1	2	0		21	0	5	30	0		3	0		0			0	194	114	102.67	73	165	97	97	0
	50001788	40	1	1	1	7	1	1	1	1	1	2	1	2	19	0	4	50	1	30	7	1	4	0			1	135	91	75.67	73	166	93	94	1
	50002436	18	0	1	1	10	2	3	1	1	2	2	0		22	0	5	15	0		3	1	5	0			1	148.33	95.33	81.56	73	170	89	107	0
	50002379	55	1	1	1	9	1	3	1	1	2	2	0		22	0	4	0	0		3	1	4	0			1	128	89.33	72.78	73	172	101	101	0
	50001662	49	1	1	1	30	1	1	0	1	0	0	0		21	30	5	0	1	30	3	0		0			1	121.33	80.33	67.56	73	173	79	77	0
	50001050	32	1	1	1	30	4		1			2	0		22	0	10	0	0		3	1	5	0			1	121.33	74.67	65.67	73	180	88	99	0
	50001728	29	1	1	0		3	3	1	0	0	2	0		21	0	4	30	1	30	3	1	5	0			1	118.33	78.33	65.89	73	182	86	91	0
	50002291	76	0	1	1	20	1	3	1	1	1	2	0		20	0	5	0	1	120	3	0		0			0	156	93.33	83.11	74	149	105	103	0
	50002187	23	1	1	1	23	4	2	1	1	2	2	2		21	0	7	0	0		3	1	2	0			1	137	82	73.33	74	156	72	93	0
	50001856	45	0	1	1	10	1	3	1	1	2	2	1	9	20	0	7	0			3	1	2	0			1	150.33	94	81.78	74	158	90	131	0
	50001490	21	1	1	0		2	1	0	0	0	1	0		24	0	8	0	0		3	0		0			1	113.67	72.33	62.33	74	159	82	112	0
	50001928	31	0	1	1	5	3	3	0	0	0	2	0		22	0	6	30	0		3	1	5	0			0	109.33	74.33	61.22	74	162	89	124	0
	50001655	35	0	1	1	36	3	1	0	0	0	2			24	0	7	0	1	180	3	1	5	0			1	132.33	74	69.11	74	171	89	110	0
	50002067	36	1	1	1	36	2	1	2	2	2	2	1	10	22	0	8	0	0		3	1	5	0			1	121.67	71	64.56	74	177	80	95	0
	50001084	51	1	1	1	51	2	3	2	0	2	2	0		22	0	7	30	0		3	1	2	0			1	137	108.33	82.11	74	180	97	104	0
	50002522	40	1	1	1	40	2	3	1	1	2	2	0		21	0	4	0	0		3	1	5	0				147.33	88.33	78.56	74	186			0
	50001840	53	1	1	1	53	2	3	1	0	1	2	0		23	0	6	0	0		3	0		1	PRESSUPS	80	1	183.67	114.67	99.78	75	137	141	124	1
	50002286	25	0	1	1	16	3	3	2	0	0	0	0		22		7	0	0		3	0		0			1	141.33	95.67	79.33	75	155	95	115	0
	50001261	35	0	1	1	35	3	3	1	1	1	2	0		12	0	7	0	0		3	1	4	1			0	123	78.67	67.22	75	158	92	115	1
	50001188	37	0	1	1	37	3	3	0	0	0	2	0		20	0	7	0	0		3	1	1	0			1	128.33	83.33	70.89	75	162	96	104	0
	50001462	30	0	1	1	30	3	3	1	1	2	2	0		21	0	5	0	1	120	3	1	3	1	AEROBICS	180	1	125	82.67	69.56	75	162	82	96	0
	50002309	34	0	1	1	16	3	3	0	1	1	2	0		21	0	8	0	0		3	1	5	0			1	121.33	79.33	67.22	75	165	90	112	0
	50001467	28	0	1	1	10	3	3	1	1	2	2	1	10	20	0	6	0	1	120	3	1	4	0			1	122	67	63.33	75	168	90	112	0
	50001669	22	1	1	1	22	4	3	1	0	0	0	1	10	24	0	9	0	0		3	1	5	0			1	140.67	79	73.56	75	175	85	108	0
	50001780	49	1	1	1	20	1	1	1	1	1	2	0		22	0	4	0			3	1	4	0			1	133.67	94.67	76.44	76	109	99	103	1
	50002186	37	0	1	1	7	2	3	2	2	1	2	0		22	30	6	30			3	1	4	0			1	134.67	97.33	77.67	76	151	94	97	0
	50002465	16	0	1	1	16	3	3	1	1	2	2	0		22	0	5	30	0		3	1	5	0			1	117.67	74.33	64.33	76	154	92	111	0
	50001032	27	0	1	1	3	3		1			2	0		21	0	5	0	1	120	3	1	4	0			1	134	84.67	73.22	76	160	95	106	0
	50002477	29	0	1	0		3	3	0	0	2	2	0		21	0	7	0	0		3	1	2	0			1	145	90.67	78.89	76	161	93	112	0
	50001070	22	0	1	1	1	3					2	0		21	0	7	0	1	30	3	1	4	0			1	132	82	71.67	76	162	96	127	0
	50001151	36	0	1	1	36	2	3	1	1	0	2	0		24	0	8	0	0		3	1	1	0			0	151.67	110	87.22	76	163	106	103	1
	50001273	28	0	1	1	28	2	3	2	0	0	2	0		21	0	6	30	0		3	1	5	0			1	127.67	90.67	73.11	76	163	98	129	0
	50001189	36	0	1	1	36	2	3	1	1	2	2	0		22	0	6	0	0		3	1	4	0			1	110.67	70.67	60.78	76	164	89	111	0
	50001656	26	0	1	1	3	3	3	1	1	1	0	0		21	0	5	0	1	120	3	1	4	0			1	134	84.67	73.22	76	167	95	106	0
	50001625	23	1	1	0		2	3	0	0	2	2	0		20	0	7	0	0		3	1	1	0			1	144.33	79	74.78	76	168	84	97	1
	50001817	82	1	1	1	53	0	3	0	0	0	0	0		19	0	6	0	0		3	1	2	0			0	141.67	107	82.89	76	175	96	105	0
	50001308	32	0	1	1	32	0	3	1	1	2	2	0		20	0	6	0	0		3	1	2	0			1	138.33	84.33	74.56	77	139	99	115	0
	50002480	30	1	1	1	30	2	3	0	0	2	2	0		20	30	6	30	0		3	1	5	0			0	153	91	81.33	77	154	100	115	0
	50002315	37	0	1	1	13	0	1	0	0	1	2	0		21	0	4	0	0		3	1	5	0			1	122	80.67	67.89	77	155	97	114	0
	50001637	23	0	1	1	11	3	2	1	1	2	0	0		22	0	5	0	1	560	3	1	5	0			1	121.33	68.33	63.56	77	159	82	122	0
	50002341	29	0	1	1	5	0	3	0	0	0	1	0		20	0	6	0	0		3	1	5	0			1	136.67	86.33	74.67	77	159	98	100	0
	50001616	34	0	1	1	34	4	1	0	0	2	2	0		22	0	5	0	0		3	1	3	0			0	102	72	58	77	160	95	120	0
	50001626	43	0	1	1	43	2	3	1	1	0	2	2		22	0	3	0	0		3	0		0			1	117	50.33	56.11	77	160	100	117	0
	50001987	75	0	1	1	50	1	3	2	2	1	2	0		21	30	4	0	0		3	0		0			1	172.67	102.67	92.11	77	163	100	110	0
	50001310	60	0	1	1	39	2	3	1	1	2	2	0		22	0	5	13	0		3	1	4	0			1	140.67	90.67	77.44	77	164	102	110	1
	50002317	43	0	1	1	2	3	3	1	0	0	0	0		20	0	4	20	1	30	3	0		0			1	110.67	83.67	65.11	77	165	89	105	0
	50002409	65	1	1	1	64	1	3	2	0	0	0	0		21	0	6	0	1	60	3	0		1	WALKING	120	1	164	101.33	88.78	77	165	102	104	0
	50002479	29	0	1	1	6	4	3	0	0	2	2	0		22	0	9	0	0		3	1	5	0			1	131	83.67	71.89	77	168	193	210	0
	50001067	40	1	1	1	40	3		0			0	0		21	30	4	30	0		3	0		0			0	125.33	75.67	67	77	170	88	103	0
	50002252	52	0	1	1	52	2	3	1	1	2	2	0		21	0	6	0	0		3	0		0			1	142.33	95.33	79.56	77	171	92	112	0
	50002277	48	0	1	0		2	3	0	1	0	0	0		20	0	5	0			1	1	5	0			0	143.67	92.67	78.78	77	171	89	107
	50001696	50	1	1	1	33	0	3	2	0	1	2	2	20	21	0	7	0	1	180	3	1	2	0			0	127	83	70	77	174	94	110	0
	50002329	33	1	1	1	33	4	3	2	2	0	0	1	8	22	0	6	0	1		3	1	5	0			0	111.67	72.33	61.33	77	175	89	113	0
	50001102	57	0	1	1	50	2	3	1	0	1	2	0		21	30	6	30	1	30	3	1	1	0			0	137	91.67	76.22	78	159	94	121	1
	50001631	24	0	1	1	25	3	3	2	2	2	2	0		22	0	5	0			3	1	5	0			1	119.67	74.33	65	78	160	91	114	0
	50001161	43	0	1	1	43	2	3	1	1	2	2	0		19	0	3	0	0		3	0		0			1	130.33	85.67	72.33	78	163	89	106	0
	50002426	38	1	1	0		2		0	0	2	2	0		21	0	7	0	0		3	1	5	0				110	76	62	78	165	80	98	0
	50001983	77	1	1	1	77	4	3	0	1	2	2	0		20	0	4	30	0		3	1	5	0			1	135.33	85.67	74	78	168	94	94	0
	50002418	27	1	1	1	4	4	3	1	1	2	2	0		22	0	7	0	0		3	1	5	0			1	130.67	80.33	70.67	78	171	97	103	0
	50002136	44	0	1	1	30	1	3	1	0	1	2	0		21	30	6	30	0		3	0		0			0	119	77	65.33	79	142	92	119	0
	50001432	71	0	1	1	71	1	3	0	0	1	2	0		20	0	6	0	0		3	0		0			1	155.33	87	81.11	79	148	96	109	0
	50001672	52	0	1	1	37	3	3	1	2	0	2	0		21	0	6	0	1	120	3	1	1	0			0	159.67	94.33	84.67	79	148	113	111	0
	50002185	22	0	1	1	4	3	3	1	2	1	2	2		23	0	8	0	1	120	3	0		0			1	144.67	96	80.56	79	149	92	110	0
	50002369	48	0	1	1		1	3	1	1	1	2	0		20	30	7	0	1	360	3	1	4	0			1	136	90	75.67	79	149	118	123	1
	50002208	33	0	1	1	33	2	3	1	1	1	2	2		22	0	6	0	0		3	0		0			1	111	80.67	64.22	79	150	111	118	0
	50001523	29	0	1	1	15	3	2	1	3	1	2	1	5	22	30	11	0	1	120	3	1	5	0			1	112.33	73.67	62.33	79	152	109	120	0
	50001604	56	0	1	1	37	3	3	1	0	0	0	0		21	0	5	0	1	20	3	1	1	0			1	137	87.33	75.11	79	154	98	117	1
	50002115	32	0	1	1	4	2	3	1	1	2	2	0		21	0	7	0	0		3	1	5	0			1	117.33	75.67	64.67	79	154	90	120	0
	50001195	40	0	1	1	10	2	1	2	2	1	2	0		21	0	4	30	0		3	1	5	0			1	111.67	82	64.89	79	156	88	120	0
	50001661	62	0	1	1	33	4	3	1	1	1	0	0		19	30	6	30	0		3	1	1	0			1	145.67	86.33	77.67	79	156	101	113	0
	50002032	52	0	1	1	52	2	3	1	1	1	2	0		21	0	5	0	0		3	1	3	0			1	138	90	76.33	79	157	102	119	0
	50002171	53	0	1	1	30	0	3	2	0	0	0	0		21	0	6	0	0		3	1	5	0			0	137	91.33	76.11	79	159	108	110	0
	50002042	41	1	1	1	20	3	3	0	0	2	2	0		22	0	6	0	0		3	1	5	0			1	130.33	89	73.44	79	167	90	102	0
	50002521	23	1	1	0		3	3	0	0	2	2	0		20	30	5	30	0		3	1	1	0			0	135	89	74.67	79	168	100	113	0
	50001675	32	1	1	1	12	3	3	1	1	1	2	0		22	0	10	0	0		3	1	4	0			1	122.67	68.67	64.11	79	170	90	106	0
	50002048	40	1	1	1	40	2	1	0	2	2	2	1	7	21	0	5	30	1	120	3	1	5	0			1	144.67	89.67	78.44	79	172	91	99	0
	50002146	32	1	1	1	30	2	3	1	0	1	2	2		18	0	6	0	0		3	1	3	0			1	136.33	87	74.78	79	178	104	104	0
	50002101	42	0	1	1	2	4	1	1	0	0	2	0		21	0	5	0	0		3	0		0			1	101	63	55	80	155	95	112	1
	50002174	46	0	1	1	23	0	3	2	0	0	0	0		20	0	6	0	0		3	1	5	0			0	115	72.33	62.44	80	156	105	115	0
	50001256	57	0	1	1	52	2	3	0	0	1	2	0		22	0	8	0	0		3	1	2	0			0	143.33	80.33	74.56	80	158	95	123	1
	50002161	35	0	1	1	35	2	3	1	1	1	2	0		21	0	6	30	0		3	0		0			0	141.33	97	79.44	80	161	88	119	1
	50001333	59	0	1	1	13	1	3	0	0	1	2	1	10	21	0	4	30	0		3	1	3	0			1	150	96	82.33	80	164	105	125	0
	50001644	29	0	1	1	30	3	3	1	2	2	0	0		24	0	7	0	0		3	1	2	0			0	105	66.67	57.22	80	168	105	118	0
	50002381	29	0	1	1	6	3	3	0	0	0	0	0		22	0	9	0	0		3	1	5	0			0	121.67	74.67	65.44	80	168	96	116	0
	50001579	74	1	1	1	52	2	3	0	0	0	2	0		19	0	5	0	1	120	3	1	4	0			1	136.67	80.33	72.67	80	178	93	107	0
	50002073	63	0	1	1	45	2	3	1	1	0	2	0		21	0	6	0	1	120	3	1	5	0			1	124.67	79.67	68.44	81	152	115	118	0
	50002437	50	0	1	1	13	2	3	0	0	0	0	0		22	6	0		0		3	1	2	0			1	129	75.33	68.44	81	169.3	40	43	0
	50001154	50	1	1	1	50	2	3	0	0	1	2	0		22	30	6	30	0		3	1	2	0			1	174	100.67	91.89	81	172	96	110	1
	50002086	52	1	1	1	52	2	3	0	0	2	2	1	9	22	0	6	0	0		3	1	5	0			1	143.33	91.33	78.56	81	173	97	109	0
	50002255	36	0	1	1	36	4	1	2	2	2	2	0		21	0	5	0	0		3	1	1	0			1	93.67	62.33	52.33	81	174	90	102	0
	50002080	35	1	1	1	13	4	3	2	2	0	0	0		24	0	8	0			3	1	1	1	PUSHUPS	30	1	126	84	70.33	81	179	87	104	0
	50001344	39	1	1	1	40	2	1	1	2	2	2	2	3	20	0	3	30	0		3	1	4	1	JOGGING	60	1	144	82.67	75.89	81	180	101	99	0
	50002114	29	1	1	1	1	2	3	2	2	2	2	0		21	0	11	0	0		3	1	4	0			0	129.67	84.67	71.44	82	149			0
	50002181	40	0	1	1	10	2	3	1	2	1	2	2		22	0	5	0	0		3	0		0			1	158.33	107.67	89	82	156	118	124	0
	50002183	40	0	1	1	10	2	3	1	0	1	2	0		22	0	10	0	1	120	3	0		0			0	116.33	77.67	64.67	82	158	115	109	0
	50001710	53	0	1	0		1	3	1	0	0	2	0		20	0	8	0	1	120	7	1	5	0			1	168.33	104	91.11	82	159	90	96	0
	50002532	59	0	1	1	47	1	1	1	1	1	2	0		21	30	4	0	0		3	1	1	0			1	140.67	90.67	77.44	82	162	91	103	0
	50001989	56	0	1	1	53	1	3	1	1	1	2	2		21	0	6	0	0		3	0		0			1	135.33	98.33	78.22	82	166	96	114	1
	50002258	67	0	1	1	57	2	3	2	1	2	2	0		21	0	5	0	0		3	0		0			0	132.67	81.67	71.44	83	146	99	127	0
	50001796	76	0	1	1	8	1	3	1	0	1	2	0		20	30	5	0	0		3	0		0			0	136.67	85	73.89	83	150	104	116	0
	50002192	40	0	1	1	40	3	3	0	2	2	2	0		21	0	5	0	0		3	0		0			1	119.33	83.33	67.89	83	151	107	117	0
	50001830	23	0	1	1	23	2	3	1	1	2	2	1	2	22	0	7	0	1	120	3	1	5	0			1	123.67	78.33	67.67	83	154	115	113	0
	50002028	63	1	1	1	63	2	3	2	2	1	2	0		21	0	7	0	0		3	0		0			1	141.67	76.67	73.11	83	160	112	117	0
	50001361	37	1	1	1	19	3	3	1	0	2	2	0		22	0	7	0	0			1	1	1	RUNNING	60	1	144.33	91.33	78.89	83	173	83	99	0
	50001425	48	1	1	1	10	2	1	0	0	2	2	0		21	0	4	30	0		3	1	2	0			0	134.33	94.67	76.33	83	174	98	106	0
	50001676	25	0	1	1	18	3	1	2	1	1	2	1	1	20	30	7	0	0		3	1	4	0			1	122.33	84	69.11	83	178	90	122	0
	50001996	30	1	1	1	30	4	3	1	1	2	2	1	6	22	0	5	45	1	40	3	1	5	1	AEROBICS	120	0	130	84.67	71.56	83	183	92	105	0
	50002194	37	0	1	1	37	2	3	0	0	0	0	0		21	30	6	30	0		3	1	5	1	GYM	30	1	108.67	84	64.56	84	100			0
	500092296	63	0	1	1	45	3	1	0	0	0	0	0		22	0	5	0	0		3	1	5	0			0	154.33	99	84.44	84	156	120	102	0
	50002298	34	0	1	1	4	0	1	0	0	0	0	0		20	30	6	0	1	180	3	1	5	0			0	105.33	67.33	57.56	84	159	109	110	0
	50002473	64	0	1	1	64	2	3	2	2	2	2	1	10	22	0	6	0	0		3	1	4	0			1	118	77	65.33	84	160	103	118	0
	50002463	54	0	1	1	9	2	1	0	0	0	2	0		21	0	5	0	0		3	1	3	0			1	126.67	88	71.89	84	161	108	117	0
	50001126	30	1	1	1	30	2	3	0	0	0	2	1	10	21	0	9	0	0		3	1	5	0			1	108.67	77	62.22	84	163	69	89	0
	50002493	33	0	1	1	15			0	0	2	2	0		20	30	6	0	0		3	1	4	0			1	148	97.33	82.11	84	163	91	120	0
	50002152	54	0	1	1	7	2	3	1	1	1	2	0		22	0	4	30	0		3	0		0			0	135.67	82	72.56	84	164	112	116	0
	50002112	41	1	1	1	15	2	3	1	1	2	2	2		21	0	7	0	0		3	1	5	0			1	152	99.33	84.11	84	170	103	105	0
	50001994	38	0	1	0		2	3	0	1	2	2	0		21	0	8	0	1	120	3	0		0			1	144.67	93.33	79.67	84	172	90	119	0
	50002046	19	0	1	1	6	3	1	1	1	2	2	0		22	0	6	30	0		3	1	4	0			1	121.67	84	68.89	84	173	90	110	0
	50001998	24	1	1	1	9	3	1	2	2	2	2	1	2	22	0	5	30	0		3	1	4	0			1	123	74	66	84	178	87	109	0
	50002299	40	0	1	1	17	3	3	1	1	1	0	0		10	0	9	0	0			1	5	1	STRETA	30	1	112	67.67	60.22	85	148	113	123	1
	50001798	39	0	1	1	3	2	3	0	0	1	2	0		21	0	8	0	1	120	3	1	3	0			1	198	138	112.33	85	158	120	105	0
	50001258	43	1	1	1	43	2	3	1	2	2	2	0		23	0	6	0	0		3	0		0				149.33	101.67	83.67	85	162	97	100	0
	50002141	47	0	1	1	16	1	1	1	1	1	2	0		22	0	4	0	0		3	0		0			0	116	73.67	63.22	85	162	102	104	0
	50001125	40	1	1	1	39	2	3	1	2	0	2	2		22	0	8	30	1	1209	3	1	1	0			0	106.67	58.67	55.11	85	164	76	89	0
	50001666	52	0	1	1	23	1	2	1	2	2	0	0		21	0	5	0	0		3	1	5	0			1	171.67	120.33	97.67	85	165	100	127	1
	50002050	41	0	1	0		2	3	1	1	2	2	0		20	30	6	0	0		3	1	2	0			1	123.33	71.67	65.33	85	166	95	108	0
	50002118	52	1	1	1	32	2	3	1	1	2	2	1	10	20	0	5	0	0		3	1	5	0			1	135.67	84	73.56	85	167	109	103	0
	50002190	33	0	1	1	6	3	3	0	0	0	0	0		21	30	8	0	0		3	1	5	0			0	136	78.67	71.56	85	168	90	112	0
	50001992	39	1	1	1	39	3	3	1	1	2	2	0		22	0	5	0	0		3	1	4	0			1	149.67	89.33	80	85	180	99	104	0
	50001923	58	0	1	1	45	1	3	1	1	1	0	0		21	0	4	0	0		3	0		0			1	155.33	99.67	85.33	86	156	90	117	0
	50002391	53	0	1	1	53	2	3	0	1	0	0	0		21	0	5	0	0		3	1	5	0			1	139.33	89.33	76.56	86	156	106	117	0
	50002182	35	0	1	1	35	3	2	2	2	2	2	0		20	0	9	0	0		3	1	2	0			1	123	78	67.33	86	157	87	104	0
	50001199	31	0	1	1	31	2	1	1	2	1	2	0		22	30	3	30	0		3	1	1	0			0	132	81	71	86	158	96	125	0
	50002125	55	0	1	1	52	1	3	1	1	1	2	0		21	0	5	30	0		3	1	1	0			1	111	71.67	61.22	86	158	104	124	0
	50002327	25	0	1	1	3	2	1	2	2	2	2	0		20	30	4	0	0		3	0		0			0	120.33	85.67	68.67	86	158	95	121	0
	50002058	43	0	1	1	5	0	3	1	1	1	2	1	20	21	0	6	30	0		3	1	5	0			0	137.33	91.33	76.22	86	160	108	113	0
	50002154	44	0	1	1	44	3	3	1	1	0	2	0		23	0	6	30	0		3	0		0			1	121.33	72.33	64.89	86	160	94	124	0
	50002297	54	0	1	1	54	2	3	0	0	0	2	0		20	0	7	0	0		3	0		0			0	141.33	89	76.78	86	160			0
	50002144	41	1	1	1	41	3	2	0	0	0	2	0		23	0	5	0			3	0		0			1	151	99.33	83.78	86	164	103	113	0
	50002184	43	0	1	1	43	3	3	1	1	2	2	0		22	0	5	0	0		3	1	4	0			1	132.67	88.67	74.11	87	151	111	111	0
	50002188	25	0	1	1	6	2	3	2	2	2	2	0		22	0	7	0	0		3	0		0			1	120	76	65.67	87	151	113	111	0
	50002202	42	0	1	1	42	1	3	1	1	1	2	0		21	0	5	0	0		3	1	3	0			1	121.67	304	142.22	87	155	118	121	0
	50002191	28	0	1	1	6	3	3	0	0	2	2	0		2	30	4	0	0		3	1	4	0			0	122	82	68	87	157	104	128	0
	50002218	39	0	1	1	20	2	3	1	1	1	2	0		21	0	7	30	1	30	3	1	1	1	JOGGING	15	0	171.67	116.67	96.11	87	158	102	116	0
	50002283	38	0	1	0		1	3	0	2	2	2	0		19	0	9	0	0		3	0		0			0	108.67	73.67	60.78	87	158	93	116	1
	50001772	35	1	1	1	17	3	1	1	1	1	2	0		20	30	8	0	1	30	3	1	5	1	BODY BUILDING	360	1	155.33	96	84.11	87	161	87	116	0
	50001665	45	1	1	1	23	3	3	2	2	2	2	0		23	0	4	0	0		3	1	5	0			1	175.33	98.67	91.67	87	170	105	112	0
	50001597	21	1	1	1	21	3	1	2	2	2	2	0		23	0	6	0	0		3	1	5	0			0	137.67	78.67	72.11	87	184	93	103	0
	50001720	23	1	1	1	24	3	3	2	0	0	2	1	8	22	0	7	0	1	240	3	1	5	0			1	141.33	106.67	83	87	185	82	104	0
	50001324	51	0	1	0		1	3	0	2	2	2	2		23	0	6	30	0		3	0		0			1	139	95.33	78.44	88	158	114	120	1
	50002431	68	0	1	1	37	2	3	1	1	1	2	0		21	0	5	30	0		3	1	5	0			1	137.67	88.33	75.67	88	160	118	120	0
	50002094	32	0	1	1	32	3	3	1	0	0	2	0		1	0	4	0	1	180	3	1	5	0			0	97.33	64.67	54	88	164	96	125	0
	50002306	60	0	1	0		1	3	0	0	2	2	0		20	0	4	0	0		3	1	3	0			0	144.67	92.67	79.11	88	165	100	101	0
	50001920	48	0	1	0		1	3	0	0	1	2	0		20	0	7	0	0		3	0		0			1	176	107.33	94.78	88	166	99	114	0
	50001053	62	0	1	1	61	3		1			2	0		20	30	6	30	1	30	3	1	4	0			0	105.33	66.33	57.22	88	171	97	109	0
	50002451	40	0	1	1	22			1	1	2	2	0		22	0	5	30	0		3	1	4	0			1	150.33	99.67	83.67	89	151	100	121	0
	50002382	51	0	1	1	51	2	3	1	1	1	2	0		22	0	5	0	0		3	1	5	0			1	138	90.67	76.56	89	152			0
	50002076	42	0	1	1	20	1	1	1	1	2	2	0		19	0	4	0	0		2	1	1	0			1	116.67	77.33	65	89	153	102	111	0
	50001128	81	0	1	1	69	1	3	1	0	1	2	0		22	0	7	0	1	60	3	1	1	0			0	95	53	49.33	89	154	97	108	1
	50002082	36	0	1	1	30	2	3	1	1	2	2	0		22	0	8	0	0		3	1		0			1	128.67	74.33	68	89	155	104	117	0
	50002160	53	0	1	1	45	4	3	1	0	1	2	0		22	0	8	0	0		3	0		0			1	120.67	75.67	65.78	89	158	102	134	1
	50002264	67	0	1	1	35	1	3	0	0	1	2	0		22	0	6	30	0		3	1	1	0			0	130.33	88	72.78	89	160	92	127	0
	50002041	37	0	1	0		3	3	2	1	2	2	0		21	0	6	0	1	60	3	0		0			1	134.67	96.67	77.44	89	163	102	117	1
	50002313	45	0	1	1	45	1	3	0	1	1	2	0		22	0	5	0	0		3	1	5	1	JOGGING	15	1	139.67	84.67	75.11	89	167	96	122	0
	50002314	53	0	1	1	53	2	3	1	2	1	2	0		22	30	5	30	0		3	1	5	1	PUSHUPS	45	1	124	83	69.33	89	168	101	120	0
	50001174	62	1	1	1	62	1	3	1	1	2	2	2		22	0	8	0	0		3	0		0			1	198.67	128.67	109.44	89	174	96	106	1
	50002269	56	1	1	1	53	2	1	2	1	2	2	0		21	0	7	0	0		3	0		0			0	143.33	91	78.11	89	179	103	103	0
	50001811	19	0	1	1	19	3	2	1	1	2	2	0		22	0	6	30	0		3	1	5	0			1	113.33	75.33	63.22	90	152	113	125	0
	50001168	76	0	1	1	65	1	3	1	1	1	2	1	6	21	0	6	30	1	400	3	0		0			0	186.33	101.67	96	90	160	93	132	1
	50002199	56	0	1	1	56	2	3	0	0	1	2	2		20	0	6	0	0		3	1	5	0			1	151.33	102.33	84.89	90	160	117	106	1
	50001846	35	0	2	1	9	1	3	0	0	0	2	0		22	0	5	0	1	120	3	1	4	0			0	113.67	85.67	66.44	90	162	108	116	1
	50001218	33	0	1	1	7	2	1	0	1	0	2	0		21	30	8	0	0		3	1	3	0			0	109.33	77	62.11	90	163	120	125	0
	50001985	45	0	1	1	45	2	1	1	1	2	2	0		22	0	4	0	0		3	1	5	0			1	146.67	81.67	76.44	90	168	107	118	0
	50001511	57	0	1	1	4	4	3	2	3	1	2	0		23	0	6	0	0		3	1	5	0			1	161.33	114	92.11	91	154	103	131	1
	50002053	66	0	1	1	20	2	3	1	1	2	2	2		1	0	12	0	0		3	0		0			0	138	85.67	74.56	91	156	97	140	0
	50002189	35	0	1	1	9	2	3	2	2	2	2	2		21	0	7	0	0		3	1	5	0			1	122.67	79	67.56	91	156	131	143	0
	50001921	47	0	1	1	50	2	3	1	1	1	2	0		21	0	5	0	0		3	0		0			1	141	73	71.67	91	157	192	185	0
	50001701	27	0	1	0		3	3	0	0	0	2	0		21	0	7	0	1	90	3	0		0			1	128.67	73.67	67.78	91	160	106	127	0
	50001148	64	0	1	1	62	1	3	0	1	1	2	0		21	0	5	0	1	60	3	0		0			0	160.67	90.33	83.67	91	161	110	114	1
	50001316	75	0	1	1	75	2	3	1	2	1		0		21	0	6	0	0		3	0		0			1	166.67	101.33	89.67	91	161	110	114	1
	500011186	32	0	1	1	9	2	3	0	0	2	2	0		21	0	8	30	0		3	1	4	0			1	113.33	71.67	62	91	162	99	121	1
	50001667	31	1	1	1	31	3	1	1	0	0	2	1	10	22	0	4	0	1	30	3	1	5	0			1	114.33	69	61.44	91	178	91	116	0
	50001052	56	1	4	1	3	3		2			2	1	17	24	0	8	0	1	120	3	1	5	0			0	149	101	83.33	91	182	108	110	0
	50002213	59	0	1	1	59	1	3	1	1	1	2	0		23	0	6	0	1	30	3	1	5	0			1	143.67	93.33	79.33	92	152	125	124	0
	50002043	67	0	1	1	28	0	3	1	1	1	2	0		22	0	7	30	0		3	1	2	0			0	182.67	103.67	95.44	92	156	108	109	0
	50001965	55	0	1	1	23	2	1	1	1	1	2	0		21	30	4	30	1	60	3	1	2	0			1	138	71.33	70.11	92	158	111	120	1
	50001329	47	0	1	1	47	3	3	0	0	2	2	0		21	0	6	0	0		3	1	1	0			0	136.67	87.33	74.67	92	164	112	113	0
	50001031	23	1	1	1	3	3		0			2	1	5	21	0	6	0	0		3	1	5	0			1	97	62.33	53.44	92	173	103	99	0
	50001615	54	0	1	1	3	1	3	1	1	1	2	0		20	30	5	0	0		3	1	1	0			0	145.67	92.33	79.33	93	157	115	128	1
	50001318	61	0	1	1	61	2	3	2	2	1	2	0		21	6	6	0	0		3	1	4	0			1	163.33	100.67	88.33	93	160	84	105	1
	50001760	37	0	1	1	35	4	1	1	1	1	2	0		23	0	7	0	1	120		1	2	0			1	145.67	96	80.89	93	162	108	115	0
	50002527	37	0	1	1	37	4	3	1	1	2	2	0		21	0	4	0	1	60	3	1	5	0				123.33	79	67.44	93	162	113	116	0
	50002469	59	0	1	1	6	1	3	1	1	1	2	0		21	30	4	0	0		3	0		0			1	132.33	85.67	73	94	158	101	131	0
	50001494	49	0	1	1	49	3	3	1	0	1	0	0		21	0	5	0	0		3	0		0			1	151.67	81.67	78.11	94	159	87	109	0
	50002133	49	1	1	1	49	1	3	2	2	2	2	0		21	0	9	0	0		3	1	1	0			0	161.67	101.33	87.67	94	159	108	109	0
	50002486	41	0	1	1	10	2	3	0	0	2	2	0		21	0	8	0	0		3	1	1	0				163.33	101.33	88.22	94	171	101	122	0
	50001791	21	1	1	1	1	2	3	0	1	2	2	0		21	0	7	0	1	240	3	1	5	0			0	190.67	131.67	107.44	94	172	97	103	1
	50001922	57	0	1	1	35	1	3	1	1	1	2	0		21	0	6	50	0		3	0		0			0	153.33	98	83.78	95	158	117	121	0
	50001334	50	0	1	1	50	3	3	1	2	2	2	0		22	0	6	0	0		3	0		0			1	160.33	96	85.78	95	164	116	125	0
	50002138	53	0	1	1	40	1	3	0	0	2	2	2		21	0	6	0	0		3	1	5	0			0	152	87	79.67	95.8	155	128	150	0
	50002489	69	0	1	0		2	3	1	1	0	2	0		21	0	6	0	0		3	1	1	0			1	156.33	104.33	87.22	96	152	106	130	0
	50002198	41	0	1	1	17	2	3	0	2	2	2	0		20	30	4	45	0		3	1	5	0			1	176.67	126.67	101.44	96	159	121	110	0
	50002010	42	0	1	0		1	1	1	0	2	2	0		22	0	6	30	0		3	1	1	0			1	193.67	127.33	107.33	96	161	104	111	0
	50001254	55	0	1	0		2	3	0	0	0	2	0			0	7	0	0		3	1	5	0			1	161	103.33	88.44	96	162	109	123	0
	50001373	62	1	1	1	11	0	1	1	0	0	2	2	20	20	30	5	0	0		3	1	4	0			0	173.33	124.33	99.22	96	180	110	105	1
	50001931	62	1	1	1	62	2	3	1	0	1	2	1	10	21	0	10	0	0		3	1	5	0			0	167	98.67	88.56	96	180	109	118	1
	500023299	44	0	1	1	44	0	3	0	0	1	2	0		22	0	9	0	0		3	1	5	0			1	152	98	83.67	97	150	117	118	1
	50001284	58	0	1	1	58	1	3	1	1	1	2	1	20	20	0	7	0	0		3	1	5	0			1	139	95.67	78.56	97	151	106	128	0
	50001918	62	0	1	1	40	0	3	0	0	1	2	0		22	0	6	0	0		3	1	1	0			1	100.67	54.67	52.11	97	151	115	185	0
	50002127	57	0	1	1	20	2	3	0	0	1	2	0		9	0	2	0	0		3	1	4	1	PHUSHING A TROLLEY	30	1	129	81.67	70.56	97	158	110	127	0
	50001814	55	0	1	1	37	1	1	1	1	1	2	0		21	0	5	30	1	30	3	1	4	0			0	191	96.67	95.89	97	159	70	132	0
	50001529	60	0	1	1	35	3	3	0	2	1	2	0		21	30	6	30	1	30	3	1	2	0			0	161.67	107	89.56	97	162	113	130	0
	50001323	59	0	1	1	59	2	3	1	0	1	2	0		22	0	7	0	0		3	0		1	JOGGING	120	1	150	93.67	81.56	97	163	108	133
	50001348	66	1	1	1	50	1	3	2	2	2	2	0		22	0	8	0	0		3	0		0			1	130	84.67	71.89	97	178	109	111	0
	50001686	29	1	1	1	9	3	2	1	1	1	0	0		21	0	4	30	1	30	3	1	5	0			1	134.67	86	73.89	97	179	101	105	0
	50002447	31	1	1	1	31	3	1	1	1	2	2	1	7	21	0	5	30	0		3	1	5	0			1	118.33	71.67	63.67	97	183			0
	50001917	50	0	1	1	50	1	3	0	0	1	2	0		10	0	6	0	0		3	1	2	0			1	127.67	82	70.22	97.4	150	181	171	0
	50002374	45	0	1	1	25	2	1	2	0	1	2	0		21	0	4	0	0		3	1	5	1	WALKING	60	1	120.67	86.67	69.44	98	153	98	127	0
	50001860	59	0	1	1	59	1	1	0	0	1	2	0		22	0	5	30	0		3	1	5	0			1	133.67	88.67	74.44	98	160	122	126	1
	50002354	69	0	1	1	47	1	3	1	1	1	2	0		21	0	6	0	1	160	3	0		0			1	148.33	91.33	80.22	98	163	90	114	1
	50002461	68	1	1	1	68	0		1	1	1	2	0		20	0	8	0	0		3	1	2	0			1	140.33	72.67	71.33	98	173	118	113	1
	50002282	55	1	1	1	55	1	3	0	0	1	2	0		23	0	7	0	1	30	3	1	2	0			0	166	111.33	92.44	98	174			0
	50001919	57	0	1	1	40	0	1	0	0	1	2	0		8	0	4	0	1	30	3	1	2	0			1	133.67	87	73.89	99	143	115	132	0
	50002142	75	0	1	1	30	2	3	1	1	1	2	0		20	0	8	0	1	120	3	0		0			1	137.33	87.33	75.22	99	154	117	127	1
	50002217	37	1	1	1	37	2	3	1	2	2	2	2		21	0	5	0	0		3	0		0			1	141	89.67	77.22	99	166	92	113	0
	50001327	65	0	1	1	63	2	3	1	1	2	2	0		22	0	7	0	0		3	1	4	0			1	126.33	83.33	70.22	99	168	102	135	0
	50002449	23	0	4	0		3	3	1	1	0	2	2	5	21	0	7	0	1	60	3	1	1	0			1	133	84	72.67	99	168	116	134	0
	50002100	27	1	1	1	12	2	3	1	0	2	2	1	23	23	0	8	0	0		3	1	5	0			1	133.33	84	72.78	99	196	90	116	0
	50002145	56	0	1	1	56	2	3	1	1	1	2	0		21	0	7	0	1	90	3	0		0			1	137	88.33	75.44	100	160	111	130	1
	50001815	43	0	1	1	43	2	3	1	1	1	2	2		24	0	10	0	0		3	1	1	0			0	154.67	97.33	84	100	169	118	127	0
	50001613	32	0	1	1	32	3	1	1	1	2	2	2		21	0	4	0	0		3	0		0			1	152.33	115.67	89.67	101	165	112	126	1
	50002340	27	0	1	1	20	3	2	1	1	2	2	0		21	0	5	30			3	0		0			1	125	78.67	68.22	101	167	101	137	0
	50001196	59	0	1	1	59	1	3	0	0	1	2	0		22	0	5	0	0		3	1	1	0			0	156.33	93.33	83.22	102	152	124	130	1
	50002237	27	0	1	1	4	2	2	0	1	2	2	0		22	0	3	30	0		3	1	5	0			0	131.33	87.33	72.89	102	157	118	118	0
	50001739	58	1	1	1	57	3		2	1	1	2	0		21	0	5	0	0		3	1	1	0			1	166.67	95	87.56	102	178	118	119	0
	50002054	57	1	1	1	22	1	3	0	0	2	2	0		22	0	7	30	0		3	1	5	0			1	167.33	112	93.44	102	182	106	113	0
	50002388	63	0	1	1	46	1	3	1	0	1	2	0		22	30	6	30	0		3	0		1			0	149.33	73.67	74.33	103	143	99	142	0
	50002491	56	0	1	1	56	2	1	0	0	1	2	0		21	30	5	0	0		3	1	1	1	RUNNING	30	1	178.33	97.33	92.22	103	155	120	122	1
	50001864	51	0	1	1	51	2	2	0	0	2	2	0		20	30	4	45	0		3	0		0			1	115	87	67.67	103	169	94	151	0
	50001618	40	0	1	1	40	3	2	1	0	0	0	0		22	30	5	30	1		3	1	5	0			0	118.67	89	69.22	104	100	112	138	1
	50002529	61	0	1	1	61	2	3	0	0	1	2	0		22	0	6	0	0		3	1	5	0			0	148.67	92.33	80.33	104	106	125	145	0
	50001972	43	0	1	1	43	4	2	1	1	1	2	0		21	0	5	0	0		3	0		0			1	121.67	90	70.89	104	112	102	112	0
	50002012	44	0	1	1	3	4	2	0	0	2	2	2	12	22	0	6	45	0		3	1	2	0			1	143.67	85	76.56	104	152	95	158	0
	50002405	50	0	1	1		1	3	0	1	1	2	0		20	0	6	0	0		3	1	2	1	PUSHUPS	20	1	118.67	75.33	65	104	160	61	108	0
	50001986	34	0	1	1	34	3	3	2	2	1	2	2		21	0	5	0	0		3	0		0			0	131.33	86	72.44	104	162	112	116	1
	50001274	57	0	1	1	15	2	3	1	0	1	2	0		21	0	6	30	1	30	3	1	1	0			0	127.67	68	65.22	104	164	114	124	1
	50001271	36	0	1	1	36	3	3	0	0	0	0	0		22	0	5	45	0		3	0		0			1	110.33	69.33	60.22	104	167	101	140	0
	50001378	41	1	1	1	21	1	1	0	1	0	2	0		20	30	4	0	0		3	1	5	0			0	130.67	83	71.22	104	167	115	120	0
	50001358	57	1	1	1	57	2	3	1	1	2	2	1	3	21	30	8	30	0		3	1	5	0			1	123.67	74	66.22	104	174	104	118	1
	50001495	69	0	1	1	40	1	3	2	2	2	2	0		19	0	4	0	1	240	3	0		0			1	161.67	97.33	86.67	105	137	78	92	0
	50002423	50	0	1	1		2	3	1	1	1	2	0		21	30	7	0	0		3	0		0			1	167	105.33	91.11	105	155	111	90	0
	50002134	42	0	1	1	15	2	2	1	1	1	2	0		21	0	4	30	0		3	0		0			1	118	78	65.67	105	156	115	131	0
	50002020	21	0	1	1	21	4	3	1	2	2	2	0		23	0	6	0	1	120	3	0		0			0	135.67	94	76.56	105	166	113	119	0
	50001048	50	1	1	1	13	3		0			2	2	1	20	0	4	0	1	30	3	0		0			0	120.67	77	65.89	105	172	111	119	0
	50001351	38	1	1	1	38	2	3	2	2	2	2	0		21	0	5	0	0		3	1	2	0			1	157	105	87.67	105	176	117	120	0
	50001033	52	0	1	1	12	3		2			2	0		22	0	3	0	0		3	0	1	0			1	111.67	63.67	58.78	106	158	118	137	0
	50002014	46	0	1	1	46	3	3	1	0	0	0	0		21	0	9	0	0		3	0		0			1	111	77.33	63.11	106	164	126	120	0
	50001663	45	0	1	1	44	3	3	2	1	0	2	0		23	0	5	0	1	135	3	1	1	0			1	114.33	82.33	65.89	107	156	115	142	0
	50001764	27	0	1	1	3	3	3	1	1	0	2	1	10	22	0	7	0	1	60	3	1	5	0			1	124.33	78	67.78	107	160	112	113	0
	50002139	64	1	1	1	20	0	3	2	0	1	2	0		22	0	6	0	0		3	0		0			0	148.33	95.67	81.33	107	160	114	130	0
	50001718	56	0	1	1	32	3	3	0	0	0	0	0		21	30	5	0	1	30	3	0		0			1	136	76.33	71.11	108	158	115	138	0
	50002383	61	0	1	1	61	2	3	1	0	1	2	0		20	0	3	30	0		3	0		0			0	152.67	95.33	82.67	108	160	116	139	0
	50001900	46	0	1	1	46	2	3	0	0	1	2	0		22	0	7	0	0		3	0		0			0	120.67	75.67	65.44	108	169	122	121	0
	50001317	28	1	1	1	28	4	1	1	2	2	2	0		21	0	6	0	0		3	1	4	0			1	169.67	107.33	92.67	108	180	109	125	0
	50001350	41	1	1	1	21	2	3	2	2	2	2	1	3	20	0	6	0	0		3	0		0			1	141	90.67	77.56	109	146	104	106	0
	50002229	46	0	1	1	46	2	3	0	0	0	2	0		21	9	0		0		3	1	5	0			1	184.33	128	104.44	109	153	120	128	1
	50001904	61	0	1	1	10	0	3	0	0	1	0	0		20	0	6	0	0		3	1	5	0			1	173.33	104.33	92.89	110	156	117	139	0
	500019870	70	1	1	1	50	4	2	2	2	2	2	0		23	0	7	0	0		3	0		1	WALKING	120	1	162	98.33	87.11	110	170	124	112	0
	50002057	59	0	1	1	58	2	3	0	0	1	2	0		21	30	5	0	0		3	1	1	0			1	139	85.67	75.22	111	151	130	145	1
	50002066	40	1	1	1	40	2	3	1	1	2	2	1	5	21	0	5	0	0		3	1	5	0			1	107.33	73.67	60.67	112	110	57	175	0
	50001115	70	0		1	42	4	3	2	2	1	2	0		21	0	4	30	0		3	0		0			0	151.67	85.67	79.11	112	157	149	136	0
	50002325	60	0	1	1	60	2	3	1	2	1	2	0		21	0	6	0	0		3	0		0			1	155.67	105.33	87.33	112	166	98	148	0
	50001482	49	0	1	1	20	1	3	2	1	2	2	0		22	0	5	0	0		3	0		0			1	136.33	76.67	71.33	113	165	91	113	1
	50001514	47	0	1	1	47	4	1	1	2	2	1	0		21	0	6	0	1	30	3	1	1	0			1	115.33	73.67	63.33	115	165	116	140	1
	50001551	54	0	1	1	37	3	1	1	2	2	2	0		21	0	6	0			3	1	5	0			0	131.33	96.67	76	116	155	138	130	0
	50001598	36	0	1	1	1	1	3	0	0	2	2	0		20	0	9	0	1	130	3		4	0			1	123.33	75	66.44	116	162	117	143	0
	50002475	37	0	1	0		2	1	1	0	2	2	0		22	0	6	0	0		3	0		0			0	163	107	90	121	152	140	148	0
	50001961	59	0	1	1	30	2	1	0	1	1	2	0		20	0	5	30	0			1	1	0			0	143.33	91.33	78.22	121	161	124	145	1
	50001991	49	0	1	1	49	1	3	1	0	2	2	0		24	0	7	30	0		3	1	5	0			0	150	98.33	82.78	125	157	134	145	0
	50002095	26	0	1	1	5	2	3	0	0	0	0	0		20	30	7	0	1	30	3	0		0			1	141	97.33	79.78	126	160	169	162	0
	50002336	43	0	1	1	16	0	2	0	1	1	0	1		19	0	4	0	0		3	1		0			1	104	68.33	57.78	131	166	97	119	0
	50002307	58	0	1	1	58	2	3	1	0	1	0	0		20	6	0		0		3	0		0			1	128.33	79.33	69.56	134	160	124	162	0
	50001213	41	0	1	1	42	1	3	1	1	1	2	0		20	0	5	0	1	30	3	1	4	0			0	141.33	96	79.11	140	157	142	147	1
	50001758	89	0	1	1	89	2	3	0	0	0	2	0		22	0	3	30	1	150	3	0		0			0	150	83.67	77.89	141	162	80	100	0
	50002007	59	0	1	1	59	1	3	1	0	1	2	1	6	22	0	6	0	0		3	0		0			0	139.33	90	76.44	144	170	140	160	0
	50001911	35	0	1	1	20	3	3	0	0	1	2	0		19	0	5	0	0		3	0		1	RUNNING	120	1	161.67	107	89.89	146	167	217	191	0
	500061223	23	1	1	1	3	3	3	0	1	1	2	0		21	0	4	30	1	120	3	1	5					112.33	72	61.44	160	180	84	98	0

## Sheet: Variable headings
IncidID	1
Age	2
Gender	3
Race	4
Stay_in_Soweto	5
No_of_years_if_yes	6
Educational_Level	7
Employment	8
HX_heart_Probs	9
Diabetes_FamHx	10
Hypertension	11
High_cholesterol	12
Smoking_Status	13
NumCigsperDay	14
Sleep_GoToBed_hr	15
Sleep_GoToBed_min	16
Sleep_WakeUp_hr	17
Sleep_WakeUp_min	18
Sleep_Nap	19
Sleep_NapDuration	20
Fuel	21
SmokeExposure	22
SmokeExposure_Freq	23
Exercise	24
Exercise_Type	25
Exercise_Amount	26
Exercise_Walk	27
Av_SBP	28
Av_DBP	29
HR_AV	30
Wgt_inc	31
Hgt_inc	32
Waist	33
Hip	34
NYHA_SOB	35
